# Supplementary material for: A T7 RNAP regulatory toolbox for cell-free network engineering and biosensing applications
Source: Nat Commun. 2026 May 28;17:6941. doi: 10.1038/s41467-026-73811-9 (PMC13389190; doi:10.1038/s41467-026-73811-9)
Supplement: Supplementary file 3 — Supplementary Data 1 [file 41467_2026_73811_MOESM3_ESM.zip]

Archive with 9 entries (8 files):
- Supplementary data 1/
- Supplementary data 1/NB15 screened zf-binder DNA sequence.csv
- __MACOSX/Supplementary data 1/._NB15 screened zf-binder DNA sequence.csv
- Supplementary data 1/NB23 denovo binder from RFdiffusion.xlsx
- __MACOSX/Supplementary data 1/._NB23 denovo binder from RFdiffusion.xlsx
- Supplementary data 1/NB23 screened zf-binder DNA sequence.csv
- __MACOSX/Supplementary data 1/._NB23 screened zf-binder DNA sequence.csv
- Supplementary data 1/NB15 denovo binder from RFdiffusion.xlsx
- __MACOSX/Supplementary data 1/._NB15 denovo binder from RFdiffusion.xlsx
