# Supplementary material for: A T7 RNAP regulatory toolbox for cell-free network engineering and biosensing applications
Source: Nat Commun. 2026 May 28;17:6941. doi: 10.1038/s41467-026-73811-9 (PMC13389190; doi:10.1038/s41467-026-73811-9)
Supplement: Supplementary file 3 — Supplementary Data 1 [file 41467_2026_73811_MOESM3_ESM.zip › Supplementary data 1/NB15 screened zf-binder DNA sequence.csv]

Name	Well Location	Construct Sequence
zf438-RBD15db_1216	A1	CAATCCGCCCTCACTACAACCGGATCTTAAGGCTAGAGTACTAATACGACTCACTATAGGGAGACCACAACGGTTTCCCTCTAGAAATAATTTTGTTTAACTTAAGAAGGAGGAAAAAAAAATGCATCACCACCATCATCACGGCGGATTCCAGTGTCGCATTTGCATGCGGAACTTTTCGCGCCAGGACAGGCTTGACAGGCATACCCGTACTCATACCGGTGAAAAACCGTTTCAGTGTCGGATCTGTATGCGAAATTTCTCCCAGAAGGAGCACTTGGCGGGGCATCTACGTACGCACACCGGCGAGAAGCCATTCCAATGCCGAATATGCATGCGCAACTTCAGTCGCCGCGACAACCTGAACCGGCACCTAAAAACCCACGGATCCGGAGGGGG…
zf438-RBD15db_4202	B1	CAATCCGCCCTCACTACAACCGGATCTTAAGGCTAGAGTACTAATACGACTCACTATAGGGAGACCACAACGGTTTCCCTCTAGAAATAATTTTGTTTAACTTAAGAAGGAGGAAAAAAAAATGCATCACCACCATCATCACGGCGGATTCCAGTGTCGCATTTGCATGCGGAACTTTTCGCGCCAGGACAGGCTTGACAGGCATACCCGTACTCATACCGGTGAAAAACCGTTTCAGTGTCGGATCTGTATGCGAAATTTCTCCCAGAAGGAGCACTTGGCGGGGCATCTACGTACGCACACCGGCGAGAAGCCATTCCAATGCCGAATATGCATGCGCAACTTCAGTCGCCGCGACAACCTGAACCGGCACCTAAAAACCCACGGATCCGGAGGGGG…
zf438-RBD15db_3815	C1	CAATCCGCCCTCACTACAACCGGATCTTAAGGCTAGAGTACTAATACGACTCACTATAGGGAGACCACAACGGTTTCCCTCTAGAAATAATTTTGTTTAACTTAAGAAGGAGGAAAAAAAAATGCATCACCACCATCATCACGGCGGATTCCAGTGTCGCATTTGCATGCGGAACTTTTCGCGCCAGGACAGGCTTGACAGGCATACCCGTACTCATACCGGTGAAAAACCGTTTCAGTGTCGGATCTGTATGCGAAATTTCTCCCAGAAGGAGCACTTGGCGGGGCATCTACGTACGCACACCGGCGAGAAGCCATTCCAATGCCGAATATGCATGCGCAACTTCAGTCGCCGCGACAACCTGAACCGGCACCTAAAAACCCACGGATCCGGAGGGGG…
zf438-RBD15db_4314	D1	CAATCCGCCCTCACTACAACCGGATCTTAAGGCTAGAGTACTAATACGACTCACTATAGGGAGACCACAACGGTTTCCCTCTAGAAATAATTTTGTTTAACTTAAGAAGGAGGAAAAAAAAATGCATCACCACCATCATCACGGCGGATTCCAGTGTCGCATTTGCATGCGGAACTTTTCGCGCCAGGACAGGCTTGACAGGCATACCCGTACTCATACCGGTGAAAAACCGTTTCAGTGTCGGATCTGTATGCGAAATTTCTCCCAGAAGGAGCACTTGGCGGGGCATCTACGTACGCACACCGGCGAGAAGCCATTCCAATGCCGAATATGCATGCGCAACTTCAGTCGCCGCGACAACCTGAACCGGCACCTAAAAACCCACGGATCCGGAGGGGG…
zf438-RBD15db_3836	E1	CAATCCGCCCTCACTACAACCGGATCTTAAGGCTAGAGTACTAATACGACTCACTATAGGGAGACCACAACGGTTTCCCTCTAGAAATAATTTTGTTTAACTTAAGAAGGAGGAAAAAAAAATGCATCACCACCATCATCACGGCGGATTCCAGTGTCGCATTTGCATGCGGAACTTTTCGCGCCAGGACAGGCTTGACAGGCATACCCGTACTCATACCGGTGAAAAACCGTTTCAGTGTCGGATCTGTATGCGAAATTTCTCCCAGAAGGAGCACTTGGCGGGGCATCTACGTACGCACACCGGCGAGAAGCCATTCCAATGCCGAATATGCATGCGCAACTTCAGTCGCCGCGACAACCTGAACCGGCACCTAAAAACCCACGGATCCGGAGGGGG…
zf438-RBD15db_6491	F1	CAATCCGCCCTCACTACAACCGGATCTTAAGGCTAGAGTACTAATACGACTCACTATAGGGAGACCACAACGGTTTCCCTCTAGAAATAATTTTGTTTAACTTAAGAAGGAGGAAAAAAAAATGCATCACCACCATCATCACGGCGGATTCCAGTGTCGCATTTGCATGCGGAACTTTTCGCGCCAGGACAGGCTTGACAGGCATACCCGTACTCATACCGGTGAAAAACCGTTTCAGTGTCGGATCTGTATGCGAAATTTCTCCCAGAAGGAGCACTTGGCGGGGCATCTACGTACGCACACCGGCGAGAAGCCATTCCAATGCCGAATATGCATGCGCAACTTCAGTCGCCGCGACAACCTGAACCGGCACCTAAAAACCCACGGATCCGGAGGGGG…
zf438-RBD15db_5413	G1	CAATCCGCCCTCACTACAACCGGATCTTAAGGCTAGAGTACTAATACGACTCACTATAGGGAGACCACAACGGTTTCCCTCTAGAAATAATTTTGTTTAACTTAAGAAGGAGGAAAAAAAAATGCATCACCACCATCATCACGGCGGATTCCAGTGTCGCATTTGCATGCGGAACTTTTCGCGCCAGGACAGGCTTGACAGGCATACCCGTACTCATACCGGTGAAAAACCGTTTCAGTGTCGGATCTGTATGCGAAATTTCTCCCAGAAGGAGCACTTGGCGGGGCATCTACGTACGCACACCGGCGAGAAGCCATTCCAATGCCGAATATGCATGCGCAACTTCAGTCGCCGCGACAACCTGAACCGGCACCTAAAAACCCACGGATCCGGAGGGGG…
zf438-RBD15db_5409	H1	CAATCCGCCCTCACTACAACCGGATCTTAAGGCTAGAGTACTAATACGACTCACTATAGGGAGACCACAACGGTTTCCCTCTAGAAATAATTTTGTTTAACTTAAGAAGGAGGAAAAAAAAATGCATCACCACCATCATCACGGCGGATTCCAGTGTCGCATTTGCATGCGGAACTTTTCGCGCCAGGACAGGCTTGACAGGCATACCCGTACTCATACCGGTGAAAAACCGTTTCAGTGTCGGATCTGTATGCGAAATTTCTCCCAGAAGGAGCACTTGGCGGGGCATCTACGTACGCACACCGGCGAGAAGCCATTCCAATGCCGAATATGCATGCGCAACTTCAGTCGCCGCGACAACCTGAACCGGCACCTAAAAACCCACGGATCCGGAGGGGG…
zf438-RBD15db_598	A2	CAATCCGCCCTCACTACAACCGGATCTTAAGGCTAGAGTACTAATACGACTCACTATAGGGAGACCACAACGGTTTCCCTCTAGAAATAATTTTGTTTAACTTAAGAAGGAGGAAAAAAAAATGCATCACCACCATCATCACGGCGGATTCCAGTGTCGCATTTGCATGCGGAACTTTTCGCGCCAGGACAGGCTTGACAGGCATACCCGTACTCATACCGGTGAAAAACCGTTTCAGTGTCGGATCTGTATGCGAAATTTCTCCCAGAAGGAGCACTTGGCGGGGCATCTACGTACGCACACCGGCGAGAAGCCATTCCAATGCCGAATATGCATGCGCAACTTCAGTCGCCGCGACAACCTGAACCGGCACCTAAAAACCCACGGATCCGGAGGGGG…
zf438-RBD15db_577	B2	CAATCCGCCCTCACTACAACCGGATCTTAAGGCTAGAGTACTAATACGACTCACTATAGGGAGACCACAACGGTTTCCCTCTAGAAATAATTTTGTTTAACTTAAGAAGGAGGAAAAAAAAATGCATCACCACCATCATCACGGCGGATTCCAGTGTCGCATTTGCATGCGGAACTTTTCGCGCCAGGACAGGCTTGACAGGCATACCCGTACTCATACCGGTGAAAAACCGTTTCAGTGTCGGATCTGTATGCGAAATTTCTCCCAGAAGGAGCACTTGGCGGGGCATCTACGTACGCACACCGGCGAGAAGCCATTCCAATGCCGAATATGCATGCGCAACTTCAGTCGCCGCGACAACCTGAACCGGCACCTAAAAACCCACGGATCCGGAGGGGG…
zf438-RBD15db_576	C2	CAATCCGCCCTCACTACAACCGGATCTTAAGGCTAGAGTACTAATACGACTCACTATAGGGAGACCACAACGGTTTCCCTCTAGAAATAATTTTGTTTAACTTAAGAAGGAGGAAAAAAAAATGCATCACCACCATCATCACGGCGGATTCCAGTGTCGCATTTGCATGCGGAACTTTTCGCGCCAGGACAGGCTTGACAGGCATACCCGTACTCATACCGGTGAAAAACCGTTTCAGTGTCGGATCTGTATGCGAAATTTCTCCCAGAAGGAGCACTTGGCGGGGCATCTACGTACGCACACCGGCGAGAAGCCATTCCAATGCCGAATATGCATGCGCAACTTCAGTCGCCGCGACAACCTGAACCGGCACCTAAAAACCCACGGATCCGGAGGGGG…
zf438-RBD15db_602	D2	CAATCCGCCCTCACTACAACCGGATCTTAAGGCTAGAGTACTAATACGACTCACTATAGGGAGACCACAACGGTTTCCCTCTAGAAATAATTTTGTTTAACTTAAGAAGGAGGAAAAAAAAATGCATCACCACCATCATCACGGCGGATTCCAGTGTCGCATTTGCATGCGGAACTTTTCGCGCCAGGACAGGCTTGACAGGCATACCCGTACTCATACCGGTGAAAAACCGTTTCAGTGTCGGATCTGTATGCGAAATTTCTCCCAGAAGGAGCACTTGGCGGGGCATCTACGTACGCACACCGGCGAGAAGCCATTCCAATGCCGAATATGCATGCGCAACTTCAGTCGCCGCGACAACCTGAACCGGCACCTAAAAACCCACGGATCCGGAGGGGG…
zf438-RBD15db_595	E2	CAATCCGCCCTCACTACAACCGGATCTTAAGGCTAGAGTACTAATACGACTCACTATAGGGAGACCACAACGGTTTCCCTCTAGAAATAATTTTGTTTAACTTAAGAAGGAGGAAAAAAAAATGCATCACCACCATCATCACGGCGGATTCCAGTGTCGCATTTGCATGCGGAACTTTTCGCGCCAGGACAGGCTTGACAGGCATACCCGTACTCATACCGGTGAAAAACCGTTTCAGTGTCGGATCTGTATGCGAAATTTCTCCCAGAAGGAGCACTTGGCGGGGCATCTACGTACGCACACCGGCGAGAAGCCATTCCAATGCCGAATATGCATGCGCAACTTCAGTCGCCGCGACAACCTGAACCGGCACCTAAAAACCCACGGATCCGGAGGGGG…
zf438-RBD15db_592	F2	CAATCCGCCCTCACTACAACCGGATCTTAAGGCTAGAGTACTAATACGACTCACTATAGGGAGACCACAACGGTTTCCCTCTAGAAATAATTTTGTTTAACTTAAGAAGGAGGAAAAAAAAATGCATCACCACCATCATCACGGCGGATTCCAGTGTCGCATTTGCATGCGGAACTTTTCGCGCCAGGACAGGCTTGACAGGCATACCCGTACTCATACCGGTGAAAAACCGTTTCAGTGTCGGATCTGTATGCGAAATTTCTCCCAGAAGGAGCACTTGGCGGGGCATCTACGTACGCACACCGGCGAGAAGCCATTCCAATGCCGAATATGCATGCGCAACTTCAGTCGCCGCGACAACCTGAACCGGCACCTAAAAACCCACGGATCCGGAGGGGG…
zf438-RBD15db_590	G2	CAATCCGCCCTCACTACAACCGGATCTTAAGGCTAGAGTACTAATACGACTCACTATAGGGAGACCACAACGGTTTCCCTCTAGAAATAATTTTGTTTAACTTAAGAAGGAGGAAAAAAAAATGCATCACCACCATCATCACGGCGGATTCCAGTGTCGCATTTGCATGCGGAACTTTTCGCGCCAGGACAGGCTTGACAGGCATACCCGTACTCATACCGGTGAAAAACCGTTTCAGTGTCGGATCTGTATGCGAAATTTCTCCCAGAAGGAGCACTTGGCGGGGCATCTACGTACGCACACCGGCGAGAAGCCATTCCAATGCCGAATATGCATGCGCAACTTCAGTCGCCGCGACAACCTGAACCGGCACCTAAAAACCCACGGATCCGGAGGGGG…
zf438-RBD15db_1229	H2	CAATCCGCCCTCACTACAACCGGATCTTAAGGCTAGAGTACTAATACGACTCACTATAGGGAGACCACAACGGTTTCCCTCTAGAAATAATTTTGTTTAACTTAAGAAGGAGGAAAAAAAAATGCATCACCACCATCATCACGGCGGATTCCAGTGTCGCATTTGCATGCGGAACTTTTCGCGCCAGGACAGGCTTGACAGGCATACCCGTACTCATACCGGTGAAAAACCGTTTCAGTGTCGGATCTGTATGCGAAATTTCTCCCAGAAGGAGCACTTGGCGGGGCATCTACGTACGCACACCGGCGAGAAGCCATTCCAATGCCGAATATGCATGCGCAACTTCAGTCGCCGCGACAACCTGAACCGGCACCTAAAAACCCACGGATCCGGAGGGGG…
zf438-RBD15db_606	A3	CAATCCGCCCTCACTACAACCGGATCTTAAGGCTAGAGTACTAATACGACTCACTATAGGGAGACCACAACGGTTTCCCTCTAGAAATAATTTTGTTTAACTTAAGAAGGAGGAAAAAAAAATGCATCACCACCATCATCACGGCGGATTCCAGTGTCGCATTTGCATGCGGAACTTTTCGCGCCAGGACAGGCTTGACAGGCATACCCGTACTCATACCGGTGAAAAACCGTTTCAGTGTCGGATCTGTATGCGAAATTTCTCCCAGAAGGAGCACTTGGCGGGGCATCTACGTACGCACACCGGCGAGAAGCCATTCCAATGCCGAATATGCATGCGCAACTTCAGTCGCCGCGACAACCTGAACCGGCACCTAAAAACCCACGGATCCGGAGGGGG…
zf438-RBD15db_2778	B3	CAATCCGCCCTCACTACAACCGGATCTTAAGGCTAGAGTACTAATACGACTCACTATAGGGAGACCACAACGGTTTCCCTCTAGAAATAATTTTGTTTAACTTAAGAAGGAGGAAAAAAAAATGCATCACCACCATCATCACGGCGGATTCCAGTGTCGCATTTGCATGCGGAACTTTTCGCGCCAGGACAGGCTTGACAGGCATACCCGTACTCATACCGGTGAAAAACCGTTTCAGTGTCGGATCTGTATGCGAAATTTCTCCCAGAAGGAGCACTTGGCGGGGCATCTACGTACGCACACCGGCGAGAAGCCATTCCAATGCCGAATATGCATGCGCAACTTCAGTCGCCGCGACAACCTGAACCGGCACCTAAAAACCCACGGATCCGGAGGGGG…
zf438-RBD15db_2780	C3	CAATCCGCCCTCACTACAACCGGATCTTAAGGCTAGAGTACTAATACGACTCACTATAGGGAGACCACAACGGTTTCCCTCTAGAAATAATTTTGTTTAACTTAAGAAGGAGGAAAAAAAAATGCATCACCACCATCATCACGGCGGATTCCAGTGTCGCATTTGCATGCGGAACTTTTCGCGCCAGGACAGGCTTGACAGGCATACCCGTACTCATACCGGTGAAAAACCGTTTCAGTGTCGGATCTGTATGCGAAATTTCTCCCAGAAGGAGCACTTGGCGGGGCATCTACGTACGCACACCGGCGAGAAGCCATTCCAATGCCGAATATGCATGCGCAACTTCAGTCGCCGCGACAACCTGAACCGGCACCTAAAAACCCACGGATCCGGAGGGGG…
zf438-RBD15db_2770	D3	CAATCCGCCCTCACTACAACCGGATCTTAAGGCTAGAGTACTAATACGACTCACTATAGGGAGACCACAACGGTTTCCCTCTAGAAATAATTTTGTTTAACTTAAGAAGGAGGAAAAAAAAATGCATCACCACCATCATCACGGCGGATTCCAGTGTCGCATTTGCATGCGGAACTTTTCGCGCCAGGACAGGCTTGACAGGCATACCCGTACTCATACCGGTGAAAAACCGTTTCAGTGTCGGATCTGTATGCGAAATTTCTCCCAGAAGGAGCACTTGGCGGGGCATCTACGTACGCACACCGGCGAGAAGCCATTCCAATGCCGAATATGCATGCGCAACTTCAGTCGCCGCGACAACCTGAACCGGCACCTAAAAACCCACGGATCCGGAGGGGG…
zf438-RBD15db_2760	E3	CAATCCGCCCTCACTACAACCGGATCTTAAGGCTAGAGTACTAATACGACTCACTATAGGGAGACCACAACGGTTTCCCTCTAGAAATAATTTTGTTTAACTTAAGAAGGAGGAAAAAAAAATGCATCACCACCATCATCACGGCGGATTCCAGTGTCGCATTTGCATGCGGAACTTTTCGCGCCAGGACAGGCTTGACAGGCATACCCGTACTCATACCGGTGAAAAACCGTTTCAGTGTCGGATCTGTATGCGAAATTTCTCCCAGAAGGAGCACTTGGCGGGGCATCTACGTACGCACACCGGCGAGAAGCCATTCCAATGCCGAATATGCATGCGCAACTTCAGTCGCCGCGACAACCTGAACCGGCACCTAAAAACCCACGGATCCGGAGGGGG…
