# Supplementary material for: A T7 RNAP regulatory toolbox for cell-free network engineering and biosensing applications
Source: Nat Commun. 2026 May 28;17:6941. doi: 10.1038/s41467-026-73811-9 (PMC13389190; doi:10.1038/s41467-026-73811-9)
Supplement: Supplementary file 3 — Supplementary Data 1 [file 41467_2026_73811_MOESM3_ESM.zip › Supplementary data 1/NB23 screened zf-binder DNA sequence.csv]

Name	Well Location	Construct Sequence
zf438-RBDdb_4334	A1	CAATCCGCCCTCACTACAACCGGATCTTAAGGCTAGAGTACTAATACGACTCACTATAGGGAGACCACAACGGTTTCCCTCTAGAAATAATTTTGTTTAACTTAAGAAGGAGGAAAAAAAAATGCATCACCACCATCATCACGGCGGATTCCAGTGTCGCATTTGCATGCGGAACTTTTCGCGCCAGGACAGGCTTGACAGGCATACCCGTACTCATACCGGTGAAAAACCGTTTCAGTGTCGGATCTGTATGCGAAATTTCTCCCAGAAGGAGCACTTGGCGGGGCATCTACGTACGCACACCGGCGAGAAGCCATTCCAATGCCGAATATGCATGCGCAACTTCAGTCGCCGCGACAACCTGAACCGGCACCTAAAAACCCACGGATCCGGAGGGGG…
zf438-RBDdb_4313	B1	CAATCCGCCCTCACTACAACCGGATCTTAAGGCTAGAGTACTAATACGACTCACTATAGGGAGACCACAACGGTTTCCCTCTAGAAATAATTTTGTTTAACTTAAGAAGGAGGAAAAAAAAATGCATCACCACCATCATCACGGCGGATTCCAGTGTCGCATTTGCATGCGGAACTTTTCGCGCCAGGACAGGCTTGACAGGCATACCCGTACTCATACCGGTGAAAAACCGTTTCAGTGTCGGATCTGTATGCGAAATTTCTCCCAGAAGGAGCACTTGGCGGGGCATCTACGTACGCACACCGGCGAGAAGCCATTCCAATGCCGAATATGCATGCGCAACTTCAGTCGCCGCGACAACCTGAACCGGCACCTAAAAACCCACGGATCCGGAGGGGG…
zf438-RBDdb_6889	C1	CAATCCGCCCTCACTACAACCGGATCTTAAGGCTAGAGTACTAATACGACTCACTATAGGGAGACCACAACGGTTTCCCTCTAGAAATAATTTTGTTTAACTTAAGAAGGAGGAAAAAAAAATGCATCACCACCATCATCACGGCGGATTCCAGTGTCGCATTTGCATGCGGAACTTTTCGCGCCAGGACAGGCTTGACAGGCATACCCGTACTCATACCGGTGAAAAACCGTTTCAGTGTCGGATCTGTATGCGAAATTTCTCCCAGAAGGAGCACTTGGCGGGGCATCTACGTACGCACACCGGCGAGAAGCCATTCCAATGCCGAATATGCATGCGCAACTTCAGTCGCCGCGACAACCTGAACCGGCACCTAAAAACCCACGGATCCGGAGGGGG…
zf438-RBDdb_6884	D1	CAATCCGCCCTCACTACAACCGGATCTTAAGGCTAGAGTACTAATACGACTCACTATAGGGAGACCACAACGGTTTCCCTCTAGAAATAATTTTGTTTAACTTAAGAAGGAGGAAAAAAAAATGCATCACCACCATCATCACGGCGGATTCCAGTGTCGCATTTGCATGCGGAACTTTTCGCGCCAGGACAGGCTTGACAGGCATACCCGTACTCATACCGGTGAAAAACCGTTTCAGTGTCGGATCTGTATGCGAAATTTCTCCCAGAAGGAGCACTTGGCGGGGCATCTACGTACGCACACCGGCGAGAAGCCATTCCAATGCCGAATATGCATGCGCAACTTCAGTCGCCGCGACAACCTGAACCGGCACCTAAAAACCCACGGATCCGGAGGGGG…
zf438-RBDdb_6852	E1	CAATCCGCCCTCACTACAACCGGATCTTAAGGCTAGAGTACTAATACGACTCACTATAGGGAGACCACAACGGTTTCCCTCTAGAAATAATTTTGTTTAACTTAAGAAGGAGGAAAAAAAAATGCATCACCACCATCATCACGGCGGATTCCAGTGTCGCATTTGCATGCGGAACTTTTCGCGCCAGGACAGGCTTGACAGGCATACCCGTACTCATACCGGTGAAAAACCGTTTCAGTGTCGGATCTGTATGCGAAATTTCTCCCAGAAGGAGCACTTGGCGGGGCATCTACGTACGCACACCGGCGAGAAGCCATTCCAATGCCGAATATGCATGCGCAACTTCAGTCGCCGCGACAACCTGAACCGGCACCTAAAAACCCACGGATCCGGAGGGGG…
zf438-RBDdb_4346	F1	CAATCCGCCCTCACTACAACCGGATCTTAAGGCTAGAGTACTAATACGACTCACTATAGGGAGACCACAACGGTTTCCCTCTAGAAATAATTTTGTTTAACTTAAGAAGGAGGAAAAAAAAATGCATCACCACCATCATCACGGCGGATTCCAGTGTCGCATTTGCATGCGGAACTTTTCGCGCCAGGACAGGCTTGACAGGCATACCCGTACTCATACCGGTGAAAAACCGTTTCAGTGTCGGATCTGTATGCGAAATTTCTCCCAGAAGGAGCACTTGGCGGGGCATCTACGTACGCACACCGGCGAGAAGCCATTCCAATGCCGAATATGCATGCGCAACTTCAGTCGCCGCGACAACCTGAACCGGCACCTAAAAACCCACGGATCCGGAGGGGG…
zf438-RBDdb_6888	G1	CAATCCGCCCTCACTACAACCGGATCTTAAGGCTAGAGTACTAATACGACTCACTATAGGGAGACCACAACGGTTTCCCTCTAGAAATAATTTTGTTTAACTTAAGAAGGAGGAAAAAAAAATGCATCACCACCATCATCACGGCGGATTCCAGTGTCGCATTTGCATGCGGAACTTTTCGCGCCAGGACAGGCTTGACAGGCATACCCGTACTCATACCGGTGAAAAACCGTTTCAGTGTCGGATCTGTATGCGAAATTTCTCCCAGAAGGAGCACTTGGCGGGGCATCTACGTACGCACACCGGCGAGAAGCCATTCCAATGCCGAATATGCATGCGCAACTTCAGTCGCCGCGACAACCTGAACCGGCACCTAAAAACCCACGGATCCGGAGGGGG…
zf438-RBDdb_2940	H1	CAATCCGCCCTCACTACAACCGGATCTTAAGGCTAGAGTACTAATACGACTCACTATAGGGAGACCACAACGGTTTCCCTCTAGAAATAATTTTGTTTAACTTAAGAAGGAGGAAAAAAAAATGCATCACCACCATCATCACGGCGGATTCCAGTGTCGCATTTGCATGCGGAACTTTTCGCGCCAGGACAGGCTTGACAGGCATACCCGTACTCATACCGGTGAAAAACCGTTTCAGTGTCGGATCTGTATGCGAAATTTCTCCCAGAAGGAGCACTTGGCGGGGCATCTACGTACGCACACCGGCGAGAAGCCATTCCAATGCCGAATATGCATGCGCAACTTCAGTCGCCGCGACAACCTGAACCGGCACCTAAAAACCCACGGATCCGGAGGGGG…
zf438-RBDdb_1034	A2	CAATCCGCCCTCACTACAACCGGATCTTAAGGCTAGAGTACTAATACGACTCACTATAGGGAGACCACAACGGTTTCCCTCTAGAAATAATTTTGTTTAACTTAAGAAGGAGGAAAAAAAAATGCATCACCACCATCATCACGGCGGATTCCAGTGTCGCATTTGCATGCGGAACTTTTCGCGCCAGGACAGGCTTGACAGGCATACCCGTACTCATACCGGTGAAAAACCGTTTCAGTGTCGGATCTGTATGCGAAATTTCTCCCAGAAGGAGCACTTGGCGGGGCATCTACGTACGCACACCGGCGAGAAGCCATTCCAATGCCGAATATGCATGCGCAACTTCAGTCGCCGCGACAACCTGAACCGGCACCTAAAAACCCACGGATCCGGAGGGGG…
zf438-RBDdb_1849	B2	CAATCCGCCCTCACTACAACCGGATCTTAAGGCTAGAGTACTAATACGACTCACTATAGGGAGACCACAACGGTTTCCCTCTAGAAATAATTTTGTTTAACTTAAGAAGGAGGAAAAAAAAATGCATCACCACCATCATCACGGCGGATTCCAGTGTCGCATTTGCATGCGGAACTTTTCGCGCCAGGACAGGCTTGACAGGCATACCCGTACTCATACCGGTGAAAAACCGTTTCAGTGTCGGATCTGTATGCGAAATTTCTCCCAGAAGGAGCACTTGGCGGGGCATCTACGTACGCACACCGGCGAGAAGCCATTCCAATGCCGAATATGCATGCGCAACTTCAGTCGCCGCGACAACCTGAACCGGCACCTAAAAACCCACGGATCCGGAGGGGG…
zf438-RBDdb_1843	C2	CAATCCGCCCTCACTACAACCGGATCTTAAGGCTAGAGTACTAATACGACTCACTATAGGGAGACCACAACGGTTTCCCTCTAGAAATAATTTTGTTTAACTTAAGAAGGAGGAAAAAAAAATGCATCACCACCATCATCACGGCGGATTCCAGTGTCGCATTTGCATGCGGAACTTTTCGCGCCAGGACAGGCTTGACAGGCATACCCGTACTCATACCGGTGAAAAACCGTTTCAGTGTCGGATCTGTATGCGAAATTTCTCCCAGAAGGAGCACTTGGCGGGGCATCTACGTACGCACACCGGCGAGAAGCCATTCCAATGCCGAATATGCATGCGCAACTTCAGTCGCCGCGACAACCTGAACCGGCACCTAAAAACCCACGGATCCGGAGGGGG…
zf438-RBDdb_641	D2	CAATCCGCCCTCACTACAACCGGATCTTAAGGCTAGAGTACTAATACGACTCACTATAGGGAGACCACAACGGTTTCCCTCTAGAAATAATTTTGTTTAACTTAAGAAGGAGGAAAAAAAAATGCATCACCACCATCATCACGGCGGATTCCAGTGTCGCATTTGCATGCGGAACTTTTCGCGCCAGGACAGGCTTGACAGGCATACCCGTACTCATACCGGTGAAAAACCGTTTCAGTGTCGGATCTGTATGCGAAATTTCTCCCAGAAGGAGCACTTGGCGGGGCATCTACGTACGCACACCGGCGAGAAGCCATTCCAATGCCGAATATGCATGCGCAACTTCAGTCGCCGCGACAACCTGAACCGGCACCTAAAAACCCACGGATCCGGAGGGGG…
zf438-RBDdb_1842	E2	CAATCCGCCCTCACTACAACCGGATCTTAAGGCTAGAGTACTAATACGACTCACTATAGGGAGACCACAACGGTTTCCCTCTAGAAATAATTTTGTTTAACTTAAGAAGGAGGAAAAAAAAATGCATCACCACCATCATCACGGCGGATTCCAGTGTCGCATTTGCATGCGGAACTTTTCGCGCCAGGACAGGCTTGACAGGCATACCCGTACTCATACCGGTGAAAAACCGTTTCAGTGTCGGATCTGTATGCGAAATTTCTCCCAGAAGGAGCACTTGGCGGGGCATCTACGTACGCACACCGGCGAGAAGCCATTCCAATGCCGAATATGCATGCGCAACTTCAGTCGCCGCGACAACCTGAACCGGCACCTAAAAACCCACGGATCCGGAGGGGG…
zf438-RBDdb_1064	F2	CAATCCGCCCTCACTACAACCGGATCTTAAGGCTAGAGTACTAATACGACTCACTATAGGGAGACCACAACGGTTTCCCTCTAGAAATAATTTTGTTTAACTTAAGAAGGAGGAAAAAAAAATGCATCACCACCATCATCACGGCGGATTCCAGTGTCGCATTTGCATGCGGAACTTTTCGCGCCAGGACAGGCTTGACAGGCATACCCGTACTCATACCGGTGAAAAACCGTTTCAGTGTCGGATCTGTATGCGAAATTTCTCCCAGAAGGAGCACTTGGCGGGGCATCTACGTACGCACACCGGCGAGAAGCCATTCCAATGCCGAATATGCATGCGCAACTTCAGTCGCCGCGACAACCTGAACCGGCACCTAAAAACCCACGGATCCGGAGGGGG…
zf438-RBDdb_1807	G2	CAATCCGCCCTCACTACAACCGGATCTTAAGGCTAGAGTACTAATACGACTCACTATAGGGAGACCACAACGGTTTCCCTCTAGAAATAATTTTGTTTAACTTAAGAAGGAGGAAAAAAAAATGCATCACCACCATCATCACGGCGGATTCCAGTGTCGCATTTGCATGCGGAACTTTTCGCGCCAGGACAGGCTTGACAGGCATACCCGTACTCATACCGGTGAAAAACCGTTTCAGTGTCGGATCTGTATGCGAAATTTCTCCCAGAAGGAGCACTTGGCGGGGCATCTACGTACGCACACCGGCGAGAAGCCATTCCAATGCCGAATATGCATGCGCAACTTCAGTCGCCGCGACAACCTGAACCGGCACCTAAAAACCCACGGATCCGGAGGGGG…
zf438-RBDdb_413	H2	CAATCCGCCCTCACTACAACCGGATCTTAAGGCTAGAGTACTAATACGACTCACTATAGGGAGACCACAACGGTTTCCCTCTAGAAATAATTTTGTTTAACTTAAGAAGGAGGAAAAAAAAATGCATCACCACCATCATCACGGCGGATTCCAGTGTCGCATTTGCATGCGGAACTTTTCGCGCCAGGACAGGCTTGACAGGCATACCCGTACTCATACCGGTGAAAAACCGTTTCAGTGTCGGATCTGTATGCGAAATTTCTCCCAGAAGGAGCACTTGGCGGGGCATCTACGTACGCACACCGGCGAGAAGCCATTCCAATGCCGAATATGCATGCGCAACTTCAGTCGCCGCGACAACCTGAACCGGCACCTAAAAACCCACGGATCCGGAGGGGG…
zf438-RBDdb_402	A3	CAATCCGCCCTCACTACAACCGGATCTTAAGGCTAGAGTACTAATACGACTCACTATAGGGAGACCACAACGGTTTCCCTCTAGAAATAATTTTGTTTAACTTAAGAAGGAGGAAAAAAAAATGCATCACCACCATCATCACGGCGGATTCCAGTGTCGCATTTGCATGCGGAACTTTTCGCGCCAGGACAGGCTTGACAGGCATACCCGTACTCATACCGGTGAAAAACCGTTTCAGTGTCGGATCTGTATGCGAAATTTCTCCCAGAAGGAGCACTTGGCGGGGCATCTACGTACGCACACCGGCGAGAAGCCATTCCAATGCCGAATATGCATGCGCAACTTCAGTCGCCGCGACAACCTGAACCGGCACCTAAAAACCCACGGATCCGGAGGGGG…
zf438-RBDdb_181	B3	CAATCCGCCCTCACTACAACCGGATCTTAAGGCTAGAGTACTAATACGACTCACTATAGGGAGACCACAACGGTTTCCCTCTAGAAATAATTTTGTTTAACTTAAGAAGGAGGAAAAAAAAATGCATCACCACCATCATCACGGCGGATTCCAGTGTCGCATTTGCATGCGGAACTTTTCGCGCCAGGACAGGCTTGACAGGCATACCCGTACTCATACCGGTGAAAAACCGTTTCAGTGTCGGATCTGTATGCGAAATTTCTCCCAGAAGGAGCACTTGGCGGGGCATCTACGTACGCACACCGGCGAGAAGCCATTCCAATGCCGAATATGCATGCGCAACTTCAGTCGCCGCGACAACCTGAACCGGCACCTAAAAACCCACGGATCCGGAGGGGG…
zf438-RBDdb_1338	C3	CAATCCGCCCTCACTACAACCGGATCTTAAGGCTAGAGTACTAATACGACTCACTATAGGGAGACCACAACGGTTTCCCTCTAGAAATAATTTTGTTTAACTTAAGAAGGAGGAAAAAAAAATGCATCACCACCATCATCACGGCGGATTCCAGTGTCGCATTTGCATGCGGAACTTTTCGCGCCAGGACAGGCTTGACAGGCATACCCGTACTCATACCGGTGAAAAACCGTTTCAGTGTCGGATCTGTATGCGAAATTTCTCCCAGAAGGAGCACTTGGCGGGGCATCTACGTACGCACACCGGCGAGAAGCCATTCCAATGCCGAATATGCATGCGCAACTTCAGTCGCCGCGACAACCTGAACCGGCACCTAAAAACCCACGGATCCGGAGGGGG…
zf438-RBDdb_997	D3	CAATCCGCCCTCACTACAACCGGATCTTAAGGCTAGAGTACTAATACGACTCACTATAGGGAGACCACAACGGTTTCCCTCTAGAAATAATTTTGTTTAACTTAAGAAGGAGGAAAAAAAAATGCATCACCACCATCATCACGGCGGATTCCAGTGTCGCATTTGCATGCGGAACTTTTCGCGCCAGGACAGGCTTGACAGGCATACCCGTACTCATACCGGTGAAAAACCGTTTCAGTGTCGGATCTGTATGCGAAATTTCTCCCAGAAGGAGCACTTGGCGGGGCATCTACGTACGCACACCGGCGAGAAGCCATTCCAATGCCGAATATGCATGCGCAACTTCAGTCGCCGCGACAACCTGAACCGGCACCTAAAAACCCACGGATCCGGAGGGGG…
zf438-RBDdb_962	E3	CAATCCGCCCTCACTACAACCGGATCTTAAGGCTAGAGTACTAATACGACTCACTATAGGGAGACCACAACGGTTTCCCTCTAGAAATAATTTTGTTTAACTTAAGAAGGAGGAAAAAAAAATGCATCACCACCATCATCACGGCGGATTCCAGTGTCGCATTTGCATGCGGAACTTTTCGCGCCAGGACAGGCTTGACAGGCATACCCGTACTCATACCGGTGAAAAACCGTTTCAGTGTCGGATCTGTATGCGAAATTTCTCCCAGAAGGAGCACTTGGCGGGGCATCTACGTACGCACACCGGCGAGAAGCCATTCCAATGCCGAATATGCATGCGCAACTTCAGTCGCCGCGACAACCTGAACCGGCACCTAAAAACCCACGGATCCGGAGGGGG…
zf438-RBDdb_1001	F3	CAATCCGCCCTCACTACAACCGGATCTTAAGGCTAGAGTACTAATACGACTCACTATAGGGAGACCACAACGGTTTCCCTCTAGAAATAATTTTGTTTAACTTAAGAAGGAGGAAAAAAAAATGCATCACCACCATCATCACGGCGGATTCCAGTGTCGCATTTGCATGCGGAACTTTTCGCGCCAGGACAGGCTTGACAGGCATACCCGTACTCATACCGGTGAAAAACCGTTTCAGTGTCGGATCTGTATGCGAAATTTCTCCCAGAAGGAGCACTTGGCGGGGCATCTACGTACGCACACCGGCGAGAAGCCATTCCAATGCCGAATATGCATGCGCAACTTCAGTCGCCGCGACAACCTGAACCGGCACCTAAAAACCCACGGATCCGGAGGGGG…
zf438-RBDdb_978	G3	CAATCCGCCCTCACTACAACCGGATCTTAAGGCTAGAGTACTAATACGACTCACTATAGGGAGACCACAACGGTTTCCCTCTAGAAATAATTTTGTTTAACTTAAGAAGGAGGAAAAAAAAATGCATCACCACCATCATCACGGCGGATTCCAGTGTCGCATTTGCATGCGGAACTTTTCGCGCCAGGACAGGCTTGACAGGCATACCCGTACTCATACCGGTGAAAAACCGTTTCAGTGTCGGATCTGTATGCGAAATTTCTCCCAGAAGGAGCACTTGGCGGGGCATCTACGTACGCACACCGGCGAGAAGCCATTCCAATGCCGAATATGCATGCGCAACTTCAGTCGCCGCGACAACCTGAACCGGCACCTAAAAACCCACGGATCCGGAGGGGG…
zf438-RBDdb_981	H3	CAATCCGCCCTCACTACAACCGGATCTTAAGGCTAGAGTACTAATACGACTCACTATAGGGAGACCACAACGGTTTCCCTCTAGAAATAATTTTGTTTAACTTAAGAAGGAGGAAAAAAAAATGCATCACCACCATCATCACGGCGGATTCCAGTGTCGCATTTGCATGCGGAACTTTTCGCGCCAGGACAGGCTTGACAGGCATACCCGTACTCATACCGGTGAAAAACCGTTTCAGTGTCGGATCTGTATGCGAAATTTCTCCCAGAAGGAGCACTTGGCGGGGCATCTACGTACGCACACCGGCGAGAAGCCATTCCAATGCCGAATATGCATGCGCAACTTCAGTCGCCGCGACAACCTGAACCGGCACCTAAAAACCCACGGATCCGGAGGGGG…
