# Supplementary material for: A T7 RNAP regulatory toolbox for cell-free network engineering and biosensing applications
Source: Nat Commun. 2026 May 28;17:6941. doi: 10.1038/s41467-026-73811-9 (PMC13389190; doi:10.1038/s41467-026-73811-9)
Supplement: Supplementary file 6 — Source Data [file 41467_2026_73811_MOESM6_ESM.xlsx]

## Sheet: Figure 1e-g
pADDT7	Time(minutes)	zfADDT7	zfADDT7	zfBABT7	zfBABT7	zfBCBT7	zfBCBT7	No ZF	No ZF		pBABT7	Time	zfADDT7	zfADDT7	zfBABT7	zfBABT7	zfBCBT7	zfBCBT7	No ZF	No ZF		pBCBT7	Time	zfADDT7	zfADDT7	zfBABT7	zfBABT7	zfBCBT7	zfBCBT7	No ZF	No ZF
	0	1593	1626	1610	1585	1658	1638	1598	1506			0	5405	1943	2017	1911	1810	1870	1873	2071			0	2242	2369	1977	1707	1809	1762	3076	3232
	2	1526	1642	1692	1606	1618	1735	1668	1548			2	5503	1976	2193	1880	1909	1965	1930	2133			2	2176	2419	1955	1656	1805	1870	3284	3627
	4	1572	1596	1667	1686	1741	1703	1680	1543			4	5929	2091	2270	1961	1987	2015	2021	2230			4	2080	2351	1977	1740	1877	1915	3489	4197
	6	1517	1633	1819	1769	1832	1915	1763	1681			6	6326	2089	2293	1976	2175	2180	2206	2384			6	2194	2516	1989	1833	1863	1979	3762	4568
	8	1560	1667	1920	1999	1987	2028	1900	1959			8	6740	2372	2222	2004	2477	2427	2531	2659			8	2214	2608	2144	2089	1957	1931	3888	4845
	10	1589	1690	2007	2185	2121	2260	2109	2041			10	7023	2540	2345	2040	2716	2594	2853	2881			10	2310	2753	2413	2284	2029	1971	4035	5030
	12	1500	1656	2231	2297	2203	2447	2255	2243			12	7372	2901	2378	2010	3167	3021	3326	3191			12	2452	3011	2486	2485	1985	2075	4268	5160
	14	1559	1720	2358	2640	2476	2721	2574	2519			14	7612	3138	2234	2072	3674	3385	3779	3548			14	2674	3165	2727	2736	2057	2143	4451	5055
	16	1503	1794	2650	2856	2728	3035	2802	2709			16	8060	3540	2240	2062	4104	3829	4302	3946			16	2992	3456	3001	3074	2129	2162	4703	5336
	18	1547	1676	2832	3176	2844	3368	2966	2948			18	8414	3922	2291	2125	4567	4155	4630	4491			18	3105	3482	3375	3284	2152	2136	4851	5255
	20	1537	1664	2962	3370	3060	3622	3355	3093			20	8306	4278	2208	2110	5100	4651	5237	4939			20	3235	3761	3622	3418	2172	2220	5152	5375
	22	1491	1666	3134	3709	3277	3971	3446	3434			22	8776	4501	2187	2101	5448	4829	5725	5250			22	3419	3869	3829	3659	2186	2229	5460	5564
	24	1555	1657	3380	3908	3478	4144	3595	3623			24	9260	4785	2098	2105	5873	5369	6169	5710			24	3737	4083	4093	3959	2143	2176	5663	5628
	26	1500	1664	3558	4164	3796	4452	3902	3878			26	9667	5166	2157	2087	6308	5721	6570	6049			26	4039	4258	4298	4275	2204	2219	5842	5868
	28	1504	1687	3839	4415	3871	4777	4034	4215			28	10215	5772	2097	2063	6598	5996	6774	6133			28	4198	4522	4598	4497	2168	2074	6024	5820
	30	1571	1703	4111	4704	4206	5008	4220	4536			30	10702	6209	2172	2060	7119	6399	7342	6624			30	4481	4661	4832	4793	2131	2099	6296	6025
	32	1557	1685	4259	5074	4500	5356	4445	4785			32	11115	6690	2127	2064	7500	6746	7822	6810			32	4731	4875	5108	5072	2218	2147	6310	6333
	34	1558	1673	4469	5364	4621	5846	4677	5076			34	11397	7083	2221	2092	8031	7169	8244	7267			34	5053	5024	5505	5340	2232	2160	6660	6700
	36	1544	1683	4836	5805	4857	6250	5145	5459			36	11565	7471	2279	2048	8559	7600	8846	7394			36	5403	5253	5800	5739	2104	2266	6840	6825
	38	1601	1672	4995	6186	5225	6834	5393	5742			38	12139	8000	2235	2104	9106	7888	9311	8161			38	5512	5396	6060	6098	2154	2303	7039	7212
	40	1537	1697	5231	6576	5494	7088	5505	5953			40	12396	8426	2203	2118	9841	8589	9804	8825			40	5666	5742	6555	6347	2190	2215	7512	7667
	42	1478	1745	5615	6741	5567	7320	5974	6295			42	12486	8917	2336	2117	10412	8912	10835	9448			42	6193	6023	7022	6654	2292	2258	7700	8077
	44	1500	1687	5804	7117	5942	7761	6418	6537			44	13399	9397	2263	2141	11021	9814	11218	10725			44	6340	6236	7324	6829	2251	2275	8482	8303
	46	1522	1704	5990	7283	6105	8186	6598	6689			46	13852	9602	2289	2302	11636	10534	12355	11613			46	6423	6261	7653	7224	2279	2282	8937	8743
	48	1521	1718	6215	7685	6393	8344	6696	6791			48	14637	10155	2235	2271	12383	11346	12919	12258			48	6830	6497	8074	7687	2353	2353	9470	8966
	50	1495	1723	6375	7991	6555	8780	7074	7152			50	15063	10425	2394	2317	13123	12137	13758	13488			50	7056	6894	8404	7843	2379	2348	10098	9171
	52	1567	1729	6744	8061	6761	9148	7336	7304			52	15452	10945	2369	2310	13859	12965	14161	14306			52	7197	7046	8753	8121	2342	2472	10226	9699
	54	1512	1686	6731	8577	6954	9580	7479	7393			54	16072	11180	2359	2375	14458	13506	14729	15179			54	7621	7254	9041	8544	2341	2452	10693	9768
	56	1570	1659	7033	8808	7098	9754	7491	7694			56	16370	11530	2372	2285	15209	13962	15534	15984			56	7796	7366	9424	8773	2345	2413	11173	10303
	58	1516	1765	7128	9003	7340	10266	7982	8021			58	17149	11883	2345	2326	15557	14070	15973	16478			58	8050	7787	10134	9147	2452	2411	11512	10482
	60	1585	1679	7316	9156	7594	10602	8183	8138			60	17806	12405	2322	2392	16112	14736	16702	17003			60	8296	7844	10317	9239	2401	2514	12023	10964
	62	1571	1682	7526	9565	7636	10828	8554	8091			62	18075	12589	2485	2401	16719	15421	16911	17575			62	8411	8252	10688	9742	2348	2444	12401	11300
	64	1548	1740	7508	9902	7700	11108	8597	8635			64	18818	13187	2414	2469	17513	16202	17694	17979			64	8891	8408	11035	9940	2483	2509	13002	11609
	66	1537	1789	7836	9981	7956	11429	8759	8522			66	19111	13595	2449	2466	17909	16470	18351	18336			66	9163	8537	11183	10171	2418	2441	13436	11950
	68	1537	1794	7923	10339	8245	11799	8874	8963			68	19759	14023	2386	2391	18265	17279	18827	19264			68	9441	8748	11563	10552	2450	2525	14032	12250
	70	1540	1775	8048	10550	8338	11939	8948	9152			70	20402	14349	2479	2450	19040	18019	19342	19658			70	9522	9082	11903	10774	2501	2561	14318	12697
	72	1553	1794	8347	10830	8595	12343	9249	9062			72	20569	14988	2436	2478	19880	18657	19965	20152			72	9862	9168	12313	11062	2405	2539	15085	12792
	74	1495	1728	8331	11012	8670	12492	9416	9301			74	21274	15285	2466	2431	20246	18622	20671	20468			74	10168	9487	12746	11446	2558	2539	15288	13225
	76	1493	1681	8594	11075	8844	12775	9568	9447			76	21639	15562	2465	2495	20564	19177	21213	21071			76	10291	9752	12888	11705	2568	2554	15332	13358
	78	1517	1732	8697	11464	9056	13101	9738	9782			78	22052	15861	2506	2504	21575	19426	21788	21564			78	10678	9952	13366	12201	2531	2556	16073	13768
	80	1571	1735	8754	11808	9276	13384	9819	9763			80	22619	16056	2518	2531	22084	20005	22211	22094			80	10768	10116	13434	12242	2590	2574	16429	14011
	82	1455	1661	8942	11874	9336	13674	10055	9944			82	23079	16774	2561	2512	22700	20375	22846	22691			82	11013	10399	13940	12550	2572	2644	16837	14507
	84	1534	1725	9082	12229	9388	13764	10087	10197			84	23480	17008	2468	2492	23444	20844	22997	23538			84	11231	10679	14156	12917	2584	2634	16892	14446
	86	1561	1757	9109	12058	9560	14380	10275	10168			86	24257	17346	2499	2533	23780	21738	23674	23754			86	11558	10772	14567	12985	2450	2638	17790	15031
	88	1572	1760	9460	12821	9640	14310	10362	10523			88	24354	17842	2491	2577	24123	22146	24470	23963			88	11840	10987	14766	13241	2541	2744	18302	15270
	90	1547	1690	9458	12736	9807	14824	10552	10538			90	24824	18295	2520	2520	24574	22688	25046	24707			90	11807	11153	15066	13534	2651	2597	18645	15540
	92	1494	1747	9751	13057	9944	15176	10765	10660			92	25482	18710	2632	2570	25194	23262	25470	25457			92	12256	11437	15454	13928	2578	2639	19319	15813
	94	1531	1751	9816	13074	10016	15438	10742	10835			94	25860	18843	2534	2540	25845	23640	26389	25891			94	12280	11740	15531	14362	2591	2657	19390	15917
	96	1527	1756	10056	13219	10290	15448	11033	10859			96	26349	19358	2526	2564	26486	24069	26449	26428			96	12581	11886	16084	14550	2544	2640	19901	16380
	98	1549	1701	10008	13538	10347	15654	11109	11051			98	26587	19867	2641	2561	27344	24546	27217	26538			98	12883	12017	16556	14502	2623	2649	20728	16647
	100	1559	1700	10075	13701	10422	16128	11339	11242			100	27271	20025	2662	2550	27540	24962	27761	27272			100	12888	12299	16696	15116	2561	2633	21511	16868
	102	1556	1772	10217	14064	10549	16054	11421	11364			102	27547	20504	2707	2705	27669	25504	28033	27758			102	13614	12506	17119	15181	2601	2608	21776	17383
	104	1528	1702	10097	14150	10685	16664	11440	11450			104	28081	21018	2614	2583	28222	25759	28618	28309			104	13399	12648	17389	15543	2490	2657	22388	17494
	106	1526	1738	10423	14165	10760	16578	11661	11607			106	28805	21011	2586	2663	29044	26419	29015	28815			106	13633	12665	17557	15787	2594	2742	22636	17725
	108	1512	1713	10666	14484	10958	17013	11855	11665			108	29175	21300	2663	2690	29166	26967	29360	29115			108	13696	12903	17813	16041	2595	2716	22505	17794
	110	1543	1720	10517	14462	11003	17344	11835	11839			110	29066	21734	2719	2604	29927	27241	30159	29952			110	14100	13287	18293	16378	2660	2740	23339	18469
	112	1555	1700	10904	14824	11030	17418	11964	11937			112	29416	22302	2642	2629	30261	27981	30825	30482			112	14157	13330	18569	16426	2678	2767	23936	18892
	114	1487	1712	10783	14896	11285	17525	12133	11967			114	29950	22305	2661	2791	31095	28424	30878	30797			114	14454	13809	18709	16611	2652	2732	24005	18857
	116	1567	1744	10985	15167	11372	17809	12180	12075			116	30390	22705	2668	2629	31557	28921	31997	30889			116	14696	13868	19057	16796	2743	2801	24106	19046
	118	1515	1738	10962	15536	11436	18035	12483	12105			118	31408	22973	2615	2740	31710	29227	32239	31928			118	14707	14177	19698	17133	2654	2794	24590	19628
	120	1559	1698	11301	15723	11408	18431	12326	12484			120	30875	23615	2711	2716	32387	29552	32418	32027			120	15117	14396	19585	17353	2700	2813	24925	19601
	122	1547	1738	11290	15822	11731	18831	12697	12514			122	31449	23749	2624	2709	32450	30147	33115	32854			122	15201	14324	20183	17543	2772	2781	24981	19980
	124	1597	1783	11183	15860	11840	18657	12734	12533			124	32411	24022	2750	2763	32958	30807	33246	32867			124	15451	14797	20384	17995	2665	2819	25715	20131
	126	1546	1687	11384	16082	11686	19009	12552	12757			126	32955	24663	2671	2723	33719	30472	34310	33260			126	15769	14818	20579	17905	2705	2902	25586	20299
	128	1516	1790	11768	16242	12119	19171	13019	12929			128	33443	24647	2697	2743	34295	31599	34767	34152			128	15686	15068	20762	18221	2711	2824	25843	20378
	130	1546	1772	11642	16434	11815	19035	12950	12887			130	33499	24858	2815	2746	34690	31976	34867	34168			130	16040	15322	20913	18437	2752	2787	26672	20950
	132	1558	1773	11581	16722	12112	19732	12904	13135			132	33715	25171	2780	2723	34869	32299	35173	34393			132	16495	15306	21431	18754	2686	2921	26545	20906
	134	1498	1744	11850	16825	12160	19534	13084	12901			134	34462	25864	2700	2795	35133	32523	35861	35223			134	16697	15602	21809	18838	2704	2765	26942	21197
	136	1538	1758	11835	16678	12371	19853	13200	13170			136	34619	26016	2723	2816	35888	33124	36182	35836			136	16691	15968	21907	19157	2732	2813	27244	21568
	138	1545	1745	12200	16869	12300	19947	13360	13458			138	34935	26115	2748	2860	36437	33872	36575	36609			138	16772	16222	22417	19525	2787	2780	27554	22088
	140	1511	1748	12079	17056	12716	20211	12876	13307			140	35738	26379	2776	2809	36683	33885	37186	36827			140	17213	16251	22557	19695	2778	2885	27941	22148
	142	1559	1783	11994	17278	12271	20199	13427	13249			142	35158	26885	2780	2909	37238	34398	37415	37161			142	16972	16182	22711	19973	2787	2852	28340	22396
	144	1530	1764	12247	17237	12539	20792	13588	13560			144	36436	27023	2827	2832	37510	34986	38159	37389			144	17170	16846	23267	20055	2763	2863	28192	22360
	146	1577	1731	12439	17619	12450	20682	13571	13507			146	36741	27391	2864	2774	38028	35686	37885	37595			146	17449	16835	23325	20577	2751	2910	28944	22977
	148	1577	1773	12230	17818	12643	21032	13910	13639			148	37203	27593	2850	2839	38574	35821	38541	38338			148	17804	17017	23594	20322	2808	2894	28856	23385
	150	1567	1793	12384	17929	12596	20777	13913	13761			150	37067	27633	2830	2783	38842	36234	39396	39100			150	18158	17299	24138	20877	2787	2944	29734	23177
	152	1570	1794	12391	18078	12903	21364	13857	13913			152	37980	28271	2835	2892	39599	36575	39521	39299			152	18096	17595	23870	21146	2813	2865	29681	23328
	154	1646	1791	12700	17990	12543	21701	13888	13856			154	37970	28505	2854	2829	39935	36711	39729	39376			154	18063	17704	24151	21305	2788	2996	29550	23518
	156	1471	1859	12526	18426	13038	21415	14210	14032			156	38650	28734	2888	2858	40204	37548	40162	39571			156	18331	17536	24786	21174	2852	2951	30055	23812
	158	1542	1813	12713	18509	12809	21644	14280	14020			158	38866	28963	2842	2915	39949	37882	40966	40471			158	18465	17830	24982	21717	2789	2964	30605	23762
	160	1590	1736	12660	18396	13170	21786	13987	14134			160	38907	29330	2835	2815	41020	37829	40891	40802			160	18720	17958	25113	21927	2884	2891	30579	24195
	162	1535	1774	12766	18464	13065	22034	14284	14391			162	39170	29581	2835	2901	41698	38109	41462	41310			162	18596	18119	25619	21813	2905	2791	30730	24557
	164	1562	1795	12928	18546	13165	22107	14242	14046			164	40155	29680	2864	2909	41395	39019	41747	42005			164	19058	18349	25494	22080	2871	2956	30996	24472
	166	1487	1693	12980	18844	13133	22456	14502	14505			166	40090	30232	2809	2985	41919	39299	42246	41740			166	19241	18492	26165	22057	2816	2838	31563	24915
	168	1571	1804	13077	18642	13403	22376	14370	14301			168	40527	30280	2877	2932	42357	39558	42345	42526			168	19469	18719	25883	22384	2867	2879	31729	25232
	170	1532	1812	12799	19139	13490	22496	14730	14563			170	40552	30476	2904	2882	42688	39900	42989	42876			170	19589	18884	26201	22582	2815	2972	31540	25451
	172	1516	1779	13193	19012	13481	22765	14591	14731			172	41175	30676	2918	2961	43045	40543	43566	43358			172	19373	19535	26833	23119	2884	2941	31847	25595
	174	1556	1788	13197	19399	13452	23023	14193	14715			174	41344	31198	2933	2958	43702	41145	43749	43458			174	19741	19074	26958	23299	2816	2928	32506	25986
	176	1593	1805	13391	19260	13547	23352	14667	14834			176	41945	31226	2934	2929	43921	41380	44619	44152			176	19718	19307	26924	23087	2896	2857	32959	25844
	178	1586	1745	13382	19614	13681	23026	14820	14811			178	42591	32012	2990	2941	44537	41557	44694	44433			178	19844	19259	27378	23302	2908	2914	32889	26140
	180	1605	1749	13382	19656	13343	22912	14749	14775			180	42017	31859	3002	2937	44684	41235	44833	44655			180	20086	19827	27371	23314	2981	3031	33143	26533
	182	1542	1719	13311	19772	13468	23118	14990	14923			182	42552	31899	2971	2970	45294	42292	45226	45516			182	20136	19929	27674	23756	2933	3021	33252	26752
	184	1563	1766	13399	19616	13777	23203	14855	14819			184	43001	32172	3064	3017	45725	42492	45294	45657			184	20286	20006	27710	23617	2882	3030	33333	26958
	186	1539	1773	13735	20182	14042	23394	15000	15135			186	43701	32783	3004	2936	45702	42491	45813	45772			186	20223	20348	28270	24068	2984	3007	33960	27267
	188	1524	1820	13659	20229	13970	23870	14981	14852			188	43908	32706	2946	2943	46099	43239	46283	46014			188	20810	20363	28186	24446	2883	3069	33847	27501
	190	1558	1767	13581	20020	13906	24008	14807	15178			190	43907	32850	3013	3057	46473	43894	46360	46633			190	20855	20501	28755	24184	2914	3008	34431	27911
	192	1627	1839	13746	20371	14077	23816	15113	15219			192	44397	33400	2984	3081	46129	43472	46761	46593			192	20863	20769	29109	24568	2953	3030	34433	27808
	194	1571	1771	13601	20464	13926	23964	15354	15255			194	45044	33690	3048	3039	46755	43852	47008	47351			194	21181	21175	28788	24446	3011	2996	34164	27889
	196	1601	1806	13877	20332	14191	24214	15348	15132			196	44592	33516	3018	3045	47135	44462	46961	47552			196	21070	20876	29309	24925	2983	3088	34821	28281
	198	1653	1799	13844	20718	14339	24221	15376	15224			198	45832	33450	3020	3077	47192	44251	47838	47802			198	21285	21232	29609	24927	2998	3040	35115	28434
	200	1582	1831	13876	20500	14051	24401	15355	15617			200	46148	33875	3082	3040	48056	44791	48715	48013			200	21132	21798	29446	25114	2962	3042	35451	28582
	202	1539	1696	13900	20867	14202	24569	15224	15443			202	45559	34384	2996	2999	47787	45313	48355	48594			202	21424	21399	29714	25344	3001	3097	35551	28803
	204	1589	1792	13856	20801	14300	24450	15398	15625			204	46239	34236	3034	3069	48176	46131	48721	48485			204	21365	21701	30516	25728	2990	2973	35286	29382
	206	1595	1850	13982	20966	14308	24890	15615	15551			206	47195	34828	2987	2999	48417	45994	49065	49233			206	21722	21795	30124	25694	2950	3057	36092	29470
	208	1558	1713	13990	20873	14350	24783	15598	15394			208	47186	34743	3060	3089	49296	46075	48790	49973			208	21823	22458	30609	25638	2990	3094	36174	29963
	210	1570	1894	13912	21137	14295	24769	15815	15488			210	47131	35109	3103	3040	49195	46077	49433	49851			210	21779	22162	30593	25980	3036	3060	36617	29815
	212	1558	1772	14028	20982	14140	24941	15788	15704			212	47892	34800	3048	3041	49745	47112	49464	49971			212	22121	22081	30840	26374	3095	3037	36640	29720
	214	1603	1791	14170	21195	14315	24761	15605	15819			214	48375	35176	3073	3046	50199	47147	50239	50721			214	21673	22494	31092	26193	3034	3072	37183	30005
	216	1517	1839	14049	21345	14510	24777	15605	15672			216	48213	35902	3109	3099	50090	47931	50193	50468			216	21857	22626	31191	26516	2996	3077	37095	30448
	218	1588	1763	13968	21342	14904	25299	15792	15900			218	48538	35660	3071	3024	50894	48100	50942	50993			218	22067	22800	31531	26370	3045	3131	37555	31034
	220	1600	1793	14091	21201	14517	25015	15672	15939			220	48767	35960	3071	3082	50583	48044	51079	51522			220	22166	22724	31390	26559	3023	3018	37586	30834
	222	1619	1809	14484	21492	14523	25227	15890	16146			222	48734	36050	3147	3135	51189	48459	51446	51661			222	22414	23280	31796	26241	3052	3126	38095	31566
	224	1576	1802	14356	21512	14392	25109	15742	16027			224	49130	36527	3155	3114	51340	48518	51295	51947			224	22507	23310	32224	26613	3046	3091	37709	31214
	226	1571	1762	14462	21542	14739	25166	15629	16075			226	49619	36645	3094	3155	52138	48331	51666	52152			226	22495	23313	32204	26789	3057	3138	37938	31402
	228	1571	1845	14349	21667	14315	25060	15928	16119			228	49732	36588	3110	3108	51501	48800	51822	52444			228	22607	23534	32086	27217	3032	3088	37978	31786
	230	1605	1814	14347	21888	14516	25558	16028	16006			230	50332	37066	3099	3181	52071	49561	52282	51761			230	22814	23626	32519	27092	3098	3149	38352	32142
	232	1560	1794	14439	22068	14590	25479	16034	16015			232	50467	36877	3122	3110	52955	50011	52234	53216			232	22675	23739	32412	27183	3070	3096	38989	32293
	234	1587	1846	14402	21776	14714	25738	16161	16196			234	50417	36567	3064	3102	52316	50169	52424	53366			234	23199	23711	32679	27587	3134	3071	38722	32039
	236	1519	1887	14471	22175	14746	25841	16132	16178			236	50837	37485	3131	3085	52696	50753	52986	53239			236	22665	24254	32829	27945	3156	3124	39201	32187
	238	1658	1729	14310	21873	14913	25858	16067	16243			238	50768	37638	3122	3118	53561	50960	53364	53768			238	23232	23998	33313	27802	3126	3121	39674	32840
	240	1631	1806	14522	22021	14750	25999	16061	16344			240	51365	37909	3048	3161	53555	50843	52962	53706			240	23211	24267	33297	28238	3113	3127	39596	32721
	242	1605	1899	14419	21843	14617	25630	16249	16389			242	51494	37935	3210	3171	53773	51410	54119	54259			242	23440	24259	33845	27986	3105	3041	39757	32873
	244	1594	1857	14425	22000	14673	26097	16052	16278			244	51756	37897	3204	3165	54170	51352	53772	54421			244	23190	24449	33510	28135	3157	3277	40026	33436
	246	1588	1831	14415	22097	14805	25874	16207	16461			246	51714	38085	3136	3082	54286	51665	54353	54575			246	23678	24811	34006	28199	3135	3183	39572	33305
	248	1620	1846	14840	22081	14875	25941	16140	16386			248	52035	38337	3142	3168	53891	52332	54190	55600			248	23551	25104	33914	28471	3102	3091	40030	33910
	250	1670	1844	14731	22483	15024	25858	16098	16562			250	52378	38280	3157	3193	54528	51740	54463	55268			250	23461	24922	34030	28548	3154	3213	40489	33674
	252	1617	1781	14557	22399	14723	26041	16381	16012			252	53124	38902	3263	3227	54593	52525	55125	54804			252	23818	25157	33762	28507	3142	3115	40321	33794
	254	1669	1875	14684	22551	14730	26080	16221	16441			254	52883	38591	3132	3173	55760	52883	54877	56457			254	23654	25070	34285	28982	3070	3183	40237	33725
	256	1560	1868	14451	22391	14618	25996	16409	16442			256	53556	38818	3230	3195	55259	52236	55459	55802			256	24039	25825	34885	28842	3120	3236	41032	34347
	258	1651	1867	14609	22419	14951	26077	16326	16439			258	53385	39410	3116	3248	55678	53392	55282	56457			258	23649	25444	35043	28907	3133	3119	41147	34322
	260	1604	1790	14642	22821	15026	26158	16249	16481			260	54187	39419	3209	3174	55392	53282	55621	56836			260	23860	25177	35000	28907	3159	3175	41078	33581
	262	1631	1824	14668	22435	15039	26453	16344	16468			262	53910	39378	3253	3179	55604	52806	55535	56072			262	24220	25384	35173	28979	3209	3177	41284	33471
	264	1645	1856	14840	22521	14846	25981	16409	16440			264	54538	39781	3209	3306	56105	53877	56403	57002			264	23992	25518	34709	28966	3152	3172	41752	33732
	266	1592	1852	14790	22599	15189	26173	16400	16260			266	54967	39748	3225	3251	56563	53266	56391	57389			266	24109	25906	35482	29351	3124	3145	41562	34407
	268	1625	1899	14730	22529	14914	26664	16230	16599			268	54867	39892	3283	3240	56525	54191	57131	57637			268	24371	26028	35585	29357	3199	3168	41737	33294
	270	1627	1885	14815	22552	14992	26173	16526	16846			270	54795	39854	3160	3317	56732	54098	56622	58172			270	23924	26490	36017	29498	3171	3248	42215	34603
	272	1603	1836	14764	22392	15097	26132	16496	16783			272	55281	40271	3204	3270	57055	54351	57291	57803			272	24008	26028	35781	29613	3221	3104	42593	33912
	274	1668	1834	14723	22858	15076	26068	16478	16545			274	55229	40218	3267	3284	56897	54744	56605	57818			274	24132	26421	35977	29946	3154	3225	42294	34003
	276	1647	1832	14566	22666	15018	26172	16518	16148			276	55646	40169	3193	3256	57993	54810	57181	58031			276	24336	26409	35965	29876	3202	3244	42519	34378
	278	1580	1859	14842	22748	14970	26554	16315	16604			278	55350	40112	3218	3239	57145	54809	56979	57973			278	24633	26416	35866	30107	3191	3177	43017	34431
	280	1639	1855	14630	22487	15020	25995	16597	16611			280	55686	40598	3264	3151	57397	54651	57270	57935			280	24272	26871	35812	30037	3224	3145	43065	34588
	282	1654	1812	14970	22536	14997	26498	16432	16543			282	55961	40315	3207	3184	57207	55530	57891	57844			282	24451	26913	36124	30227	3237	3363	43216	34859
	284	1627	1826	14662	23027	14979	26239	16520	16738			284	56440	40811	3171	3201	57528	55749	57690	58926			284	24642	27141	36273	30299	3078	3239	43491	35226
	286	1676	1862	14692	22973	15202	26591	16357	16393			286	57198	41178	3193	3285	58032	55505	58074	58978			286	24645	26964	36452	30203	3213	3232	43603	35256
	288	1672	1878	14752	22638	15019	26336	16232	16498			288	57218	40792	3170	3323	58379	55143	58505	58989			288	25090	26938	36832	30319	3155	3244	43065	34886
	290	1654	1825	14769	23061	14805	26182	16230	16488			290	57934	41128	3185	3297	58303	55272	58239	59364			290	24982	27279	36518	30679	3156	3238	44167	34890
	292	1650	1866	14713	22914	14976	26525	16647	16559			292	56854	41125	3233	3248	58979	56306	58245	60118			292	24768	27931	36521	30094	3305	3256	43457	35048
	294	1607	1812	14794	22908	14823	26578	16308	16696			294	57392	41392	3219	3300	58703	56531	58032	60259			294	25062	27501	36315	30631	3132	3155	43617	35319
	296	1606	1898	14791	22717	15186	26820	16565	16503			296	57734	40522	3311	3283	58506	56348	58419	59898			296	25366	27592	36772	30926	3215	3140	44097	35414
	298	1701	1884	14756	22755	14801	26323	16617	16374			298	57703	41637	3298	3239	58768	57310	58729	59631			298	25075	27961	37255	30613	3236	3273	44429	35225
	300	1629	1890	14733	22789	14676	26640	16316	16398			300	57887	41947	3266	3340	58943	56956	59040	59982			300	25422	27801	36914	30782	3253	3312	44145	36046
	302	1577	1836	14803	23084	14779	26301	16387	16298			302	58437	42034	3366	3321	58844	57155	58446	60240			302	25201	27879	37116	31081	3223	3276	44241	35390
	304	1683	1858	14826	22609	14896	26593	16303	16023			304	57980	42013	3225	3295	60131	56697	59630	60357			304	25403	27838	37715	30534	3176	3236	43939	35394
	306	1643	1918	14699	22562	15067	26530	16051	16175			306	58702	41505	3326	3323	60061	57067	59447	60559			306	25124	28061	37397	30872	3221	3266	44742	35620
	308	1603	1914	14628	22925	15121	26175	16175	16491			308	58540	41844	3310	3308	60157	56864	59297	59947			308	25431	28021	37628	30698	3267	3291	44894	35335
	310	1618	1931	14860	23021	14936	26265	16178	16389			310	58867	41830	3313	3280	59859	56846	59351	60591			310	25327	28549	37847	30950	3147	3177	45498	35798
	312	1648	1867	14834	22567	14777	26180	15994	16428			312	58694	41666	3289	3369	59534	57456	59933	60908			312	25401	28337	37331	31149	3222	3181	45004	35818
	314	1681	1868	14878	22951	14735	26421	16108	16203			314	58993	42258	3238	3318	60099	57950	59137	60873			314	25453	28500	37806	31236	3314	3235	45289	35520
	316	1669	1929	14635	22658	14768	26243	16096	16397			316	59558	41879	3379	3339	60223	57638	60139	60973			316	25567	28553	37758	31106	3284	3230	45303	35983
	318	1669	1873	14558	22917	14644	26549	16258	15952			318	59537	42305	3350	3372	60461	57638	59512	61364			318	25629	28137	38093	31169	3237	3236	46069	35865
	320	1652	1877	14548	22501	14648	26428	16244	15908			320	59678	42205	3264	3355	60651	57694	59696	61410			320	25567	28886	38047	31554	3219	3298	46294	35819
	322	1648	1902	14571	22495	14679	26313	16201	16241			322	60160	41848	3344	3323	60765	57485	59993	61508			322	25575	28848	38068	31067	3271	3278	46727	36277
	324	1639	1900	14527	22733	15040	26135	16055	16136			324	59926	42961	3397	3344	61006	58151	60282	61388			324	25978	28586	38552	31104	3194	3319	46229	36329
	326	1679	1870	14573	22841	14509	26343	16276	16084			326	60227	42052	3339	3401	60995	58090	60830	61340			326	25579	29319	37932	31325	3214	3220	46228	35986
	328	1648	1927	14417	22554	14602	25997	16028	15879			328	60444	42314	3397	3355	60602	58452	59970	61032			328	25657	28713	37933	31156	3344	3269	46325	35907
	330	1631	1934	14446	22608	14722	26153	15984	16083			330	60851	42299	3360	3327	60495	58007	59773	62015			330	25750	28830	38493	31359	3179	3305	45979	36522
	332	1643	1868	14550	22426	14584	26096	16317	16205			332	60826	42302	3301	3391	61098	58448	60684	61519			332	25767	29099	38468	31594	3193	3323	45746	35898
	334	1663	1927	14375	22304	14365	25994	15890	15857			334	60836	42944	3304	3372	60929	58409	60703	61592			334	25488	29085	38635	31449	3334	3205	45430	35469
	336	1711	1944	14617	22303	14467	26198	15877	15963			336	61195	42435	3386	3407	60959	58841	59835	61676			336	25816	28872	38570	31437	3262	3262	45894	35687
	338	1657	1874	14403	22532	14749	25883	15648	15825			338	61608	42970	3336	3454	61382	58311	60641	61538			338	25529	29514	38432	31730	3268	3298	45540	36257
	340	1632	1872	14475	22330	14484	25889	15714	15793			340	60855	42727	3425	3384	60999	58839	60631	62064			340	25662	29340	38526	31533	3319	3276	45814	36341
	342	1634	1899	14289	22387	14638	25569	15773	15674			342	60907	42574	3294	3413	60726	58726	60077	61920			342	25421	29328	38660	31549	3289	3246	46374	36182
	344	1644	1806	14239	22371	14298	26049	15585	15588			344	61222	42704	3401	3445	60597	58809	60230	61850			344	26033	29580	38587	31592	3257	3305	46000	36039
	346	1665	1877	14177	22226	14374	26036	15479	15773			346	61979	42576	3337	3321	61174	58693	59830	62486			346	25785	29474	38541	31546	3202	3261	45806	36468
	348	1651	1946	14148	21934	14456	25565	15561	15700			348	61960	42551	3315	3387	60836	59046	59997	62619			348	25612	29849	38817	31667	3302	3400	45768	36474
	350	1702	1954	14228	21858	14268	25322	15521	15794			350	61956	42182	3268	3403	62551	59013	59987	61271			350	25781	29642	38913	31411	3178	3246	46109	36067
	352	1721	1916	14000	22244	14322	25518	15552	15622			352	61976	41995	3287	3325	61409	58946	60631	62078			352	25710	29630	38535	31516	3201	3293	45972	36098
	354	1718	1890	14060	21985	14153	25794	15433	15490			354	62249	42554	3316	3319	61353	58635	60227	61819			354	25556	29587	38939	31054	3218	3300	46077	36193
	356	1663	1873	13885	22088	14307	25373	15492	15534			356	62748	42684	3346	3385	61553	58889	60210	62332			356	25642	29641	39059	31558	3238	3367	45811	36121
	358	1655	1868	13892	21718	13933	25232	15341	15382			358	62769	42636	3472	3349	61185	59200	60155	62071			358	25731	29377	39367	31420	3252	3228	45481	36640
	360	1723	1961	13865	21774	14121	25236	15381	15235			360	62381	42400	3417	3423	61350	58872	60595	61897			360	25466	29653	39000	31492	3293	3240	45650	35818
	362	1624	1876	14160	21684	14251	25066	15239	15563			362	62686	42381	3368	3414	62150	59045	60532	62153			362	25732	30017	38926	31295	3274	3263	46181	35870
	364	1722	1887	13930	21512	14185	25167	15441	15359			364	61995	42338	3334	3445	60995	58991	60030	61991			364	25653	29758	39333	31609	3292	3288	46021	35997
	366	1615	1953	13770	21545	13822	25033	15342	15247			366	61593	42518	3385	3409	61572	58571	59515	61792			366	25523	30091	39248	31501	3367	3345	45827	35739
	368	1682	1922	13837	21177	13958	25135	15133	15195			368	62708	42341	3300	3394	61217	58236	59798	61792			368	25211	29741	38916	31623	3270	3252	45294	36036
	370	1648	1936	13793	21440	13832	24914	14951	14855			370	63058	42134	3298	3349	60843	59000	59861	61676			370	25522	29414	38886	30999	3231	3264	45992	35522
	372	1746	1903	13963	21012	13824	24726	14936	15002			372	62534	41837	3460	3383	60926	58188	59676	61158			372	25488	30010	39011	30974	3309	3324	45883	35579
	374	1663	1878	13602	21332	13928	24624	15007	15148			374	62994	42084	3330	3374	61307	58582	59268	61591			374	25546	29808	38855	31348	3274	3211	45116	35584
	376	1640	1871	13691	21155	13545	24638	14784	14769			376	62251	41986	3395	3467	60877	58668	59858	60916			376	25542	29891	39206	31047	3289	3325	45586	35381
	378	1705	1871	13825	21420	13688	24527	14891	14903			378	62904	42423	3376	3419	60900	58798	59290	61159			378	25177	30262	39432	31534	3253	3335	45516	35462
	380	1715	1892	13529	21287	13559	24697	14700	14601			380	63361	41646	3391	3389	61296	58179	60032	60318			380	25140	29968	38762	31191	3209	3291	45812	35610
	382	1722	1860	13476	21383	13520	24424	14551	14710			382	62416	41858	3373	3416	61017	58114	59148	61170			382	25121	29895	38526	31310	3301	3305	45994	35893
	384	1690	1856	13611	20921	13539	24136	14632	14717			384	63059	41868	3286	3435	61204	58471	59497	61165			384	24993	30006	38820	31213	3217	3185	46018	35260
	386	1745	1922	13496	20750	13341	24301	14641	14493			386	62980	41446	3345	3371	60378	57934	58900	60933			386	24995	29987	38648	31245	3359	3263	45210	35630
	388	1712	1869	13293	20294	13312	24385	14624	14409			388	63156	41747	3352	3381	60983	58555	59656	61037			388	24774	30053	38587	31028	3235	3221	45811	35622
	390	1692	1829	13278	20637	13408	24048	14374	14508			390	63396	41799	3319	3292	60224	57962	59286	61242			390	25064	29545	39018	31167	3191	3225	45542	35447
	392	1682	1844	13387	20677	13292	23721	14449	14460			392	62454	41634	3372	3429	60849	57710	58695	60878			392	25142	29899	38732	31023	3242	3241	45295	35235
	394	1724	1926	13074	20496	13029	23743	14104	14376			394	62155	41827	3420	3358	60575	58057	58430	60043			394	25010	29843	38981	30917	3240	3337	44838	34765
	396	1635	1900	13189	20450	12990	23783	14146	14324			396	63155	41108	3386	3382	60943	57423	58365	60291			396	24982	29697	38577	30584	3272	3261	44757	35516
	398	1682	1945	13202	20244	13068	23676	14043	14368			398	63145	41693	3388	3386	60342	57419	58596	60624			398	25143	30044	38794	30580	3234	3369	44690	35224
	400	1738	1954	12939	20484	13069	23428	14233	14410			400	62958	41397	3426	3332	60182	57780	57925	60328			400	24840	29927	38473	30944	3316	3235	44865	35107
	402	1738	1906	13004	20324	12969	23280	13851	13979			402	63094	40960	3431	3442	59973	57513	58094	59587			402	24511	29738	38713	30666	3237	3217	44725	35000
	404	1738	1965	12798	20117	12945	23264	13789	14000			404	63745	40821	3375	3380	59456	57203	58207	59942			404	24739	29875	38619	30737	3270	3232	44545	34948
	406	1705	1905	13005	20253	12897	23134	13806	13856			406	63227	41114	3340	3383	59406	57523	57720	59922			406	24869	29927	38226	30768	3295	3241	44752	34966
	408	1760	1921	12822	19922	12687	23125	13806	13683			408	63053	40513	3249	3391	59636	57445	57402	59749			408	24654	29739	38312	29993	3256	3323	44216	34135
	410	1670	1929	12664	19885	12582	23027	13712	14077			410	63172	40932	3415	3333	59766	57130	57788	59440			410	24424	30093	38218	30422	3298	3170	44169	34799
	412	1717	1841	12620	19729	12787	22864	13644	13862			412	63056	40658	3246	3421	59198	57384	57080	59405			412	24646	29531	38432	30118	3276	3249	43747	34938
	414	1736	1954	12663	19507	12549	22716	13550	13809			414	62549	40577	3372	3356	59370	56918	57185	58620			414	24443	29764	38255	29736	3279	3202	43859	34301
	416	1725	1919	12630	19588	12504	22437	13507	13394			416	62902	40414	3381	3457	59490	57063	56671	58598			416	24334	29942	37843	30374	3205	3248	44102	33790
	418	1679	1893	12638	19442	12524	22654	13105	13566			418	62877	40519	3329	3304	58916	56813	56979	58795			418	24207	29966	37794	29687	3208	3321	43970	34592
	420	1708	1923	12435	19380	12375	22194	13464	13400			420	62658	40072	3376	3251	59462	56252	56896	59240			420	24460	30267	38335	29918	3180	3257	43475	33778
	422	1702	1943	12476	19339	12407	22022	13368	13500			422	63716	40012	3424	3325	58729	56365	56730	58462			422	24209	30055	37785	29674	3267	3236	44007	33870
	424	1783	1927	12448	19055	12187	22086	13356	13375			424	63079	39916	3326	3401	58508	56294	56271	58529			424	24179	30041	37793	29930	3201	3192	43178	33710
	426	1664	1899	12282	18916	12361	21874	13305	13262			426	63112	39900	3347	3306	58052	55796	56027	57986			426	23855	29815	37438	29641	3220	3182	43892	34017
	428	1744	1843	12246	18862	12176	22007	13076	13297			428	63173	39660	3353	3403	58223	56147	56512	58088			428	24023	29972	38118	29722	3215	3335	43471	33341
	430	1703	1886	12183	18646	12069	21690	13006	13218			430	63391	39953	3360	3380	57408	55958	56157	58040			430	23919	29523	37375	29275	3352	3095	43363	34254
	432	1694	1956	12289	18745	11980	21581	13061	12929			432	63088	39344	3297	3335	57938	55786	55983	58002			432	23793	29611	37513	29048	3201	3167	43175	33716
	434	1716	1950	11914	18542	12157	21652	12833	12904			434	62874	39117	3287	3314	57835	55227	55278	57629			434	23884	29723	37706	29235	3221	3145	43149	33368
	436	1689	1936	11908	18329	11865	21287	12658	12788			436	62827	39533	3306	3355	57380	55315	55963	58099			436	23491	29900	37487	28782	3265	3211	42650	33762
	438	1786	1918	11911	18697	11791	21316	12842	12874			438	62952	39560	3275	3321	57300	55037	55980	57217			438	24025	29827	36588	28949	3275	3177	43215	33614
	440	1758	1863	11801	18334	11864	21118	12870	12713			440	63134	38855	3333	3347	57187	54927	55195	57673			440	23637	29610	37110	29128	3288	3174	42611	33552
	442	1705	1894	11693	18129	11628	21199	12756	12636			442	63499	38926	3342	3381	56978	55007	55213	56844			442	23841	29780	37118	28951	3288	3256	42963	33644
	444	1718	1900	11658	18071	11748	20980	12516	12712			444	62753	39422	3239	3439	57512	55425	54900	57684			444	23376	29815	36977	29100	3193	3259	42496	33359
	446	1812	1940	11658	18290	11553	21095	12489	12629			446	63673	39292	3384	3339	56559	54787	54590	57448			446	23408	30071	36850	29026	3082	3214	43105	33466
	448	1781	1936	11602	17912	11649	20898	12584	12531			448	63169	38778	3273	3344	57137	54515	54541	57442			448	23530	30038	36557	29123	3258	3213	42811	32883
	450	1718	1892	11431	18267	11538	20912	12627	12728			450	62861	39659	3285	3268	57329	54397	54839	56680			450	23246	30027	37047	28555	3257	3167	42089	33380
	452	1677	1914	11336	17743	11404	20952	12291	12518			452	63236	38896	3343	3246	56712	54915	54970	57542			452	23328	29946	36697	28807	3191	3242	42350	32984
	454	1729	1909	11532	17764	11387	20663	12456	12537			454	62829	38564	3351	3245	56657	54452	54399	56910			454	23235	30052	36607	28688	3119	3227	42057	32504
	456	1717	1890	11190	17768	11494	20854	12414	12607			456	63292	38636	3245	3349	56789	54809	54256	56423			456	23468	29667	36171	28488	3161	3144	42331	32670
	458	1687	1966	11283	17717	11202	20843	12573	12506			458	63161	38593	3196	3389	56424	53989	53526	56748			458	23126	29647	36664	28898	3190	3332	42229	32454
	460	1745	1902	11253	17699	11145	20379	12240	12441			460	62197	38395	3331	3332	55936	53768	54300	56590			460	23333	29742	36554	28901	3218	3205	41753	32446
	462	1697	1921	11233	17508	11117	20768	12278	12546			462	63180	38240	3326	3381	55878	54244	54008	56897			462	23055	29620	36168	28471	3159	3138	41587	32512
	464	1681	1874	11131	17891	11065	20647	12195	12394			464	63310	38475	3332	3285	56389	53852	53848	56644			464	23297	29785	36330	28280	3151	3246	41654	32793
	466	1690	1925	11227	17688	11127	20241	12151	12202			466	62931	38279	3292	3331	56216	53654	54113	56460			466	23067	29317	36702	28759	3151	3111	41745	32697
	468	1750	1904	11257	17530	11188	20288	12279	12219			468	62157	37953	3371	3303	55491	53933	53402	55892			468	22970	29202	36508	28322	3118	3207	41285	32242
	470	1698	1933	11161	17717	11389	20244	12302	12064			470	63301	38176	3317	3297	56081	54461	53465	56405			470	23010	29931	35872	28580	3237	3235	41178	32842
	472	1766	1905	11050	17379	11312	20290	12146	12197			472	62707	37962	3315	3283	55546	53329	53798	55578			472	23206	29655	36277	27889	3143	3249	41465	32551
	474	1691	1898	11147	17508	11206	20244	12232	12295			474	61921	38228	3334	3354	55397	53201	53748	55889			474	23140	29662	35807	28469	3219	3293	41587	32653
	476	1789	1937	10919	17352	10945	20225	12252	11979			476	62651	38388	3313	3349	55618	53887	53490	55728			476	22435	29672	35655	28546	3240	3178	41572	32370
	478	1698	1956	10878	17108	10930	20056	12052	12023			478	62332	38074	3251	3350	55216	54060	53787	56319			478	23090	29744	36092	28382	3167	3157	41754	32485
	480	1744	1941	10917	17205	11128	20384	12212	12283			480	62140	37993	3356	3320	55393	53595	53586	56394			480	22981	29283	36273	27815	3214	3086	41344	32730

## Sheet: Fig 2b
Time(minutes)	d1T7 1	d1T7 2	d1T7 3	d1T7-D1 1	d1T7-D1 2	d1T7-D1 3	d1T7-D2 1	d1T7-D2 2	d1T7-D2 3	d1T7-D3 1	d1T7-D3 2	d1T7-D3 3	d1T7-D4 1	d1T7-D4 2	d1T7-D4 3	d2T7 1	d2T7 2	d2T7 3	d1T7 1	d1T7 2	d1T7 3
0	3665	4323	3961	3529	3291	3450	2958	3015	3319	3011	2889	3005	3018	2981	3071	2933	2929	2887	3665	4323	3961
2	3870	4556	4097	3682	3706	3814	3159	3168	3283	3089	3115	2966	3007	2848	2991	3046	2970	2926	3870	4556	4097
4	4153	5007	4665	4194	4107	3969	3171	3147	3239	3047	2990	3024	2958	2997	3216	2938	2899	2911	4153	5007	4665
6	4433	5222	4867	4151	4132	4108	3227	3337	3363	3230	3112	3058	2983	2885	3177	3076	2848	3099	4433	5222	4867
8	4470	5309	5220	4474	4574	4231	3257	3298	3445	3250	3247	3174	2859	2893	3244	2867	3104	2995	4470	5309	5220
10	4633	5788	5712	4495	4513	4471	3246	3354	3518	3406	3280	3190	3062	3068	3070	3046	2826	2969	4633	5788	5712
12	4763	6045	5752	4676	4846	4638	3361	3525	3464	3468	3390	3189	2949	3024	3108	2833	2928	3001	4763	6045	5752
14	4941	6203	6173	4737	5036	4659	3462	3455	3655	3424	3339	3491	3043	2953	3169	2874	2797	2917	4941	6203	6173
16	5209	6564	6152	4974	5304	4698	3640	3701	3703	3584	3491	3382	2887	2951	3142	2660	2834	2790	5209	6564	6152
18	5326	6733	6545	4992	5377	4833	3565	3604	3815	3608	3546	3474	2877	2807	3257	2858	2915	2995	5326	6733	6545
20	5257	6871	6893	5072	5170	4909	3460	3546	3704	3771	3688	3491	2832	2842	3262	2973	2843	3156	5257	6871	6893
22	5313	6967	6830	5271	5502	4942	3471	3660	3752	3683	3788	3486	2831	2989	3422	2839	2714	2844	5313	6967	6830
24	5399	7232	6675	5437	5441	5049	3647	3568	3914	3860	3555	3863	2923	2960	3379	2772	2796	2910	5399	7232	6675
26	5465	7622	7132	5462	5651	5037	3804	3708	3885	3849	3923	3602	2953	2874	3451	2994	2701	2982	5465	7622	7132
28	5656	7820	7327	5572	5660	4993	3744	3806	3872	3716	3802	3782	2992	2932	3337	2835	2783	3006	5656	7820	7327
30	5705	8011	7084	5658	5777	4982	3832	3834	3845	3895	3692	3737	3005	2867	3367	2960	2897	2910	5705	8011	7084
32	5798	7560	7204	5843	5798	5216	3667	3748	3821	3962	3758	3607	2892	2868	3449	2888	2715	2973	5798	7560	7204
34	5926	8277	7324	5739	5856	5254	3808	3925	3949	3916	3772	3794	2924	2822	3560	2735	2840	2989	5926	8277	7324
36	6496	8061	7339	5717	5765	5201	3822	3912	3850	4047	3878	3791	2975	2825	3580	2795	2716	2996	6496	8061	7339
38	6037	8150	7266	5920	5834	5217	3702	3882	3930	3954	3981	3821	2880	2802	3575	2830	2790	3089	6037	8150	7266
40	6423	7987	7340	5866	5951	5441	3969	3766	3950	3973	3931	3940	2858	2865	3594	2917	2723	3024	6423	7987	7340
42	6493	8219	7284	6136	6101	5414	3878	3738	3939	4130	4003	3982	2847	2946	3730	2825	2784	3117	6493	8219	7284
44	6405	8251	7401	6245	6267	5769	3903	3888	3960	3987	4162	4027	2956	2768	3730	2875	2749	3153	6405	8251	7401
46	6596	8398	7380	6242	6239	6027	3994	3743	4067	4143	4060	3920	2877	3081	3655	2930	2907	3087	6596	8398	7380
48	6834	8657	7409	6392	6287	5983	3922	3930	4170	4243	4150	3993	2986	2860	3720	2726	2778	3078	6834	8657	7409
50	6755	8365	7458	6436	6384	5856	3842	3879	4155	4207	3963	3945	3004	2754	3795	2885	2684	3087	6755	8365	7458
52	6904	8330	7403	6671	6755	6109	4065	3884	4090	4138	4110	3924	2931	2842	3592	2892	2677	2974	6904	8330	7403
54	7144	8521	7412	6424	6816	6148	3910	4074	4108	4276	4263	4085	2870	2996	3678	2842	2724	2967	7144	8521	7412
56	7417	8794	7484	6588	6842	6149	4001	4051	4139	4354	4284	3979	2882	2801	3767	2753	2771	2985	7417	8794	7484
58	7541	8484	7399	6944	6842	6517	4075	4229	4202	4331	4435	4044	2876	2887	3813	2710	2763	2907	7541	8484	7399
60	7653	8579	7702	7029	6944	6272	3968	4127	4100	4469	4330	4160	2902	2858	3780	2630	2729	3004	7653	8579	7702
62	7651	8738	7469	6975	6967	6512	4187	4143	4058	4509	4445	3979	2931	2807	3747	2799	2698	2801	7651	8738	7469
64	7656	8706	7490	6967	6865	6645	4109	4143	4258	4618	4360	4315	2915	3055	3848	2697	2657	2966	7656	8706	7490
66	7742	8784	7539	7213	7202	6616	4031	4053	4272	4492	4530	4114	2864	2854	3880	2743	2660	3073	7742	8784	7539
68	7822	8683	7627	7054	7255	6504	4139	4303	4396	4394	4458	4203	2912	2965	3908	2744	2865	3005	7822	8683	7627
70	8315	8951	7378	7287	7042	6480	4139	4205	4260	4628	4465	4257	2877	2943	3821	2613	2764	3088	8315	8951	7378
72	7974	8918	7770	7330	7280	6732	4113	4338	4253	4357	4645	4278	2876	2908	3663	2747	2732	3049	7974	8918	7770
74	8232	8786	7748	7418	6929	6760	4088	4264	4357	4616	4328	4048	3061	2880	3664	2766	2771	2939	8232	8786	7748
76	8316	8722	7813	7469	7110	6645	4047	4317	4372	4589	4549	4256	2726	2887	3732	2579	2624	3022	8316	8722	7813
78	8362	8978	7706	7436	7271	6987	4092	4345	4312	4516	4541	4086	2857	2877	3739	2653	2631	3030	8362	8978	7706
80	8196	9295	7810	7650	7204	6909	4244	4363	4455	4783	4608	4247	2891	2963	3833	2821	2540	3001	8196	9295	7810
82	8209	9313	7915	7801	7194	6806	4233	4047	4237	4760	4524	4231	2933	2805	3802	2842	2869	2941	8209	9313	7915
84	8312	9143	7739	7892	7466	6821	4150	4160	4154	4712	4377	4251	3057	2889	3941	2756	2618	2788	8312	9143	7739
86	8277	9411	8064	8073	7068	7048	4116	4083	4248	4660	4607	4456	2896	2870	3628	2708	2740	2908	8277	9411	8064
88	8246	9285	8166	7827	7072	6810	4157	4117	4341	4809	4472	4505	2994	2969	3743	2744	2779	2942	8246	9285	8166
90	8075	9289	8054	8177	7360	6951	4258	4356	4330	4771	4687	4288	2988	2748	3796	2690	2745	2918	8075	9289	8054
92	8087	9341	8001	8112	7324	7161	4130	4191	4302	4725	4704	4162	2901	2780	3606	2650	2528	2845	8087	9341	8001
94	8285	9014	8334	8174	7416	7204	4183	4369	4185	4860	4438	4255	2759	2923	3753	2696	2692	2809	8285	9014	8334
96	8375	9350	8319	8105	7377	7052	4125	4266	4216	4801	4741	4323	2904	3001	3785	2772	2785	2863	8375	9350	8319
98	8268	9432	8237	8388	7480	6983	4088	4388	4298	4864	4720	4126	2970	2932	3853	2739	2678	2888	8268	9432	8237
100	8474	9798	8306	8061	7504	7037	4121	4416	4311	4820	4800	4252	2981	2872	3794	2846	2707	2753	8474	9798	8306
102	8328	9538	8442	8576	7546	7284	4185	4210	4410	4824	4622	4271	2883	3026	3821	2666	2648	2810	8328	9538	8442
104	8548	9216	8205	8385	7187	7216	4159	4278	4458	4862	4762	4259	2852	2850	3846	2862	2733	2850	8548	9216	8205
106	8685	9842	8131	8393	7233	7412	4134	4453	4328	4830	4731	4300	3000	2975	3906	2581	2603	2958	8685	9842	8131
108	8511	9846	8154	8641	7445	7213	4181	4407	4305	4841	4452	4259	2977	2864	3691	2786	2690	2831	8511	9846	8154
110	8499	9661	8468	8673	7724	7138	4167	4435	4384	4731	4590	4461	2865	2799	3747	2774	2580	2844	8499	9661	8468
112	8527	9873	8688	8517	7410	7126	4262	4241	4357	5021	4733	4327	2926	2922	3801	2715	2722	2769	8527	9873	8688
114	8573	9549	8518	8555	7389	7389	4272	4418	4327	4730	4751	4304	2766	2859	3722	2662	2553	2884	8573	9549	8518
116	8412	9850	8562	8691	7318	7064	4148	4361	4371	4735	4773	4313	3005	2983	3852	2598	2819	2895	8412	9850	8562
118	9013	9633	8575	8679	7467	7256	4357	4459	4375	4826	4749	4390	2841	2850	3781	2698	2570	2748	9013	9633	8575
120	8627	9874	8717	8731	7606	7379	4411	4283	4600	4921	4953	4578	2921	2845	3644	2717	2579	2928	8627	9874	8717

## Sheet: Fig 2c
pZFADDAAA	Time(minutes)	zfADDAAA	zfADDAAA	zfBABAAA	zfBABAAA	zfBCBAAA	zfBCBAAA	NoZF	NoZF	pZFBABAAA	Time(minutes)	zfADDAAA	zfADDAAA	zfBABAAA	zfBABAAA	zfBCBAAA	zfBCBAAA	NoZF	NoZF	pZFBCBAAA	Time(minutes)	zfADDAAA	zfADDAAA	zfBABAAA	zfBABAAA	zfBCBAAA	zfBCBAAA	NoZF	NoZF
	0	1814	1794	1700	2190	1817	1752	1739	1665		0	1793	1664	1676	1694	1775	1613	2056	1667		0	2020	2048	4205	1810	1758	1771	1762	1808
	2	1847	1834	1730	2303	1759	1739	1777	1608		2	1753	1590	1675	1653	1763	1692	2007	1688		2	1977	1920	4107	1778	1690	1735	1669	1662
	4	1808	1868	1666	2332	1777	1754	1660	1568		4	1770	1609	1669	1667	1731	1593	1993	1574		4	1957	1956	3755	1768	1719	1684	1679	1775
	6	1726	1711	1690	2341	1732	1665	1773	1603		6	1720	1651	1668	1657	1767	1587	2107	1582		6	1983	2018	3559	1724	1766	1698	1742	1799
	8	1726	1701	1654	2220	1704	1638	1708	1531		8	1794	1553	1689	1617	1708	1534	2015	1611		8	1939	1912	3395	1720	1730	1647	1769	1790
	10	1773	1678	1613	2314	1726	1691	1680	1497		10	1756	1586	1770	1625	1748	1596	2149	1564		10	1876	1941	3335	1649	1769	1653	1752	1875
	12	1798	1777	1739	2311	1703	1667	1685	1587		12	1877	1618	1740	1554	1732	1560	2107	1632		12	1910	1900	3221	1634	1725	1709	1834	1858
	14	1783	1773	1698	2316	1714	1630	1668	1580		14	1734	1559	1776	1631	1731	1541	2160	1616		14	1992	1914	3180	1678	1774	1701	1869	1904
	16	1717	1769	1678	2459	1750	1695	1729	1599		16	1812	1608	1723	1622	1721	1569	2117	1579		16	1928	1889	3076	1690	1761	1745	1817	1912
	18	1768	1746	1716	2341	1732	1648	1693	1563		18	1798	1625	1759	1649	1812	1549	2217	1641		18	1989	1953	3129	1710	1870	1785	1887	1935
	20	1767	1798	1740	2449	1703	1692	1747	1612		20	1854	1641	1770	1639	1760	1662	2248	1601		20	1933	1930	3137	1651	1833	1701	1900	2019
	22	1851	1807	1692	2498	1800	1732	1804	1623		22	1831	1632	1761	1625	1828	1609	2219	1636		22	1939	1983	3182	1755	1805	1694	1969	2055
	24	1739	1746	1780	2588	1758	1752	1740	1668		24	1879	1666	1731	1633	1847	1642	2204	1701		24	2063	2064	3237	1760	1901	1749	2056	2060
	26	1809	1841	1751	2578	1792	1769	1802	1662		26	1929	1707	1710	1606	1837	1722	2201	1719		26	2017	1994	3314	1832	1900	1715	2021	2081
	28	1825	1806	1831	2636	1843	1726	1793	1772		28	1959	1699	1684	1631	1814	1748	2254	1749		28	2073	2093	3457	1804	1908	1720	2090	2172
	30	1822	1756	1811	2799	1892	1762	1853	1811		30	1974	1754	1672	1688	1945	1751	2255	1681		30	2051	2124	3515	1929	1913	1773	2199	2229
	32	1871	1763	1868	2771	1892	1787	1861	1908		32	1986	1872	1730	1627	1886	1764	2354	1813		32	2148	2103	3457	1951	1928	1800	2245	2219
	34	1767	1770	1877	2781	1860	1866	1936	1943		34	2065	1840	1772	1634	1946	1817	2401	1871		34	2216	2238	3469	1883	1910	1794	2280	2343
	36	1789	1788	1937	2889	1801	1900	2027	1992		36	1991	1798	1684	1652	1970	1832	2407	1961		36	2246	2171	3473	1924	1927	1868	2334	2219
	38	1879	1787	1930	2851	1873	1917	2032	2033		38	2064	1804	1728	1648	2030	1760	2453	1999		38	2256	2197	3521	1967	1972	1855	2356	2332
	40	1815	1872	1999	2875	1997	1885	2105	2016		40	2068	1884	1753	1657	1990	1829	2391	2063		40	2179	2284	3590	1971	1922	1884	2423	2409
	42	1825	1800	1998	2980	1963	1875	2061	2063		42	2101	1834	1732	1663	2033	1902	2530	2051		42	2317	2283	3644	2053	1953	1854	2445	2367
	44	1922	1789	2019	3052	1997	1916	2171	2107		44	2107	1920	1674	1730	1979	1935	2567	2112		44	2354	2254	3709	2159	2027	1827	2547	2403
	46	1809	1770	2048	2970	2027	1974	2132	2204		46	2283	2031	1737	1736	2084	1910	2570	2187		46	2357	2302	3661	2049	2001	1866	2485	2459
	48	1809	1773	2112	3140	2017	1948	2166	2265		48	2226	1863	1673	1705	2149	1908	2579	2169		48	2354	2208	3654	2167	1943	1920	2542	2469
	50	1867	1725	2166	3215	2024	2000	2225	2222		50	2196	2002	1728	1692	2082	1927	2614	2180		50	2358	2287	3757	2244	1971	1904	2581	2569
	52	1828	1801	2204	3238	2053	1972	2325	2221		52	2225	1940	1815	1730	2161	2016	2708	2256		52	2467	2379	3875	2205	1978	2028	2743	2584
	54	1844	1786	2174	3245	2059	2000	2383	2332		54	2207	1851	1731	1728	2126	1975	2841	2290		54	2493	2330	3871	2187	2009	1850	2707	2614
	56	1842	1767	2340	3274	2081	1984	2359	2352		56	2320	1983	1727	1713	2169	2006	2744	2297		56	2416	2364	3868	2284	1940	1844	2838	2686
	58	1816	1746	2323	3334	2036	2016	2444	2471		58	2272	1992	1743	1730	2196	2083	2830	2409		58	2468	2442	3888	2309	2075	1877	2861	2652
	60	1806	1832	2340	3295	2065	2047	2411	2517		60	2375	2047	1711	1727	2244	2060	2825	2357		60	2592	2365	3949	2381	2023	1856	2944	2749
	62	1858	1778	2285	3460	2102	2053	2506	2561		62	2435	2008	1694	1683	2260	2141	2872	2410		62	2541	2361	3912	2436	2088	1930	2964	2754
	64	1864	1799	2400	3510	2037	2004	2526	2457		64	2451	1982	1841	1706	2416	2065	3017	2393		64	2524	2396	3961	2410	1967	1907	3013	2869
	66	1857	1786	2370	3527	2114	2099	2485	2617		66	2484	2045	1725	1654	2297	2175	3067	2437		66	2577	2442	4000	2397	2031	1900	3004	2866
	68	1843	1811	2396	3510	2122	2006	2470	2606		68	2514	2094	1778	1748	2348	2114	3079	2488		68	2618	2466	3813	2416	1964	1883	3191	2950
	70	1809	1725	2427	3572	2135	2026	2575	2647		70	2484	2029	1689	1683	2342	2112	3101	2563		70	2689	2505	3917	2521	2039	1907	3194	3044
	72	1766	1759	2421	3529	2128	2118	2599	2635		72	2506	2145	1715	1733	2391	2173	3052	2575		72	2666	2419	3873	2460	2042	1916	3249	3079
	74	1857	1825	2464	3569	2123	1978	2700	2719		74	2575	2102	1751	1705	2414	2083	3149	2589		74	2684	2416	4035	2501	1999	1921	3250	3192
	76	1762	1800	2430	3565	2124	2071	2617	2694		76	2560	2162	1805	1665	2390	2132	3229	2640		76	2670	2551	4024	2443	1946	1891	3368	3163
	78	1838	1726	2522	3611	2136	2085	2639	2726		78	2578	2105	1727	1642	2449	2109	3149	2635		78	2662	2529	3993	2562	1975	1880	3340	3105
	80	1853	1802	2551	3657	2164	2041	2727	2836		80	2636	2157	1688	1665	2468	2188	3344	2658		80	2648	2585	4030	2557	2022	1962	3397	3160
	82	1749	1764	2557	3648	2183	2121	2731	2803		82	2684	2178	1783	1666	2402	2211	3301	2678		82	2693	2560	4076	2577	2068	1880	3495	3314
	84	1840	1766	2546	3704	2148	2056	2779	2886		84	2619	2191	1730	1642	2475	2247	3330	2652		84	2751	2510	4195	2610	1971	1809	3398	3351
	86	1816	1736	2680	3742	2164	2056	2706	2943		86	2633	2166	1778	1684	2462	2193	3418	2638		86	2775	2589	4023	2601	1928	1842	3541	3354
	88	1843	1735	2617	3669	2155	2124	2793	2900		88	2642	2253	1772	1700	2448	2236	3478	2744		88	2757	2582	4147	2597	1999	1854	3626	3346
	90	1755	1734	2631	3719	2199	2132	2906	3011		90	2666	2225	1694	1712	2578	2205	3502	2721		90	2753	2698	4057	2593	1945	1868	3609	3381
	92	1844	1796	2654	3797	2192	2156	2881	2975		92	2662	2294	1739	1704	2495	2246	3551	2812		92	2719	2620	4112	2710	2016	1782	3634	3364
	94	1775	1735	2687	3877	2159	2148	2853	3006		94	2731	2292	1704	1716	2545	2294	3556	2765		94	2846	2549	4043	2702	1944	1870	3731	3352
	96	1922	1866	2763	3817	2103	2135	2881	3088		96	2689	2283	1812	1713	2516	2302	3566	2750		96	2740	2648	4026	2695	1963	1867	3744	3372
	98	1865	1680	2645	4032	2113	2154	2927	3090		98	2786	2296	1645	1677	2511	2277	3538	2848		98	2863	2613	4124	2813	1960	1928	3764	3540
	100	1864	1772	2852	3915	2229	2096	2929	3139		100	2842	2159	1722	1658	2576	2205	3487	2893		100	2819	2693	4247	2780	2007	1892	3840	3555
	102	1758	1785	2839	3892	2129	2151	2991	3142		102	2701	2255	1754	1645	2567	2377	3648	2923		102	2909	2691	4282	2768	1985	1834	3899	3619
	104	1835	1744	2751	4104	2223	2138	2919	3114		104	2891	2280	1694	1656	2640	2351	3726	2899		104	2931	2714	4285	2797	2006	1845	3950	3506
	106	1841	1787	2836	4064	2232	2165	3028	3299		106	2898	2211	1721	1627	2641	2346	3786	2920		106	2976	2855	4144	2809	1939	1899	3732	3609
	108	1851	1759	2934	4012	2305	2200	3083	3178		108	2923	2284	1755	1730	2701	2261	3770	2989		108	2900	2725	4181	2879	1933	1900	3968	3726
	110	1864	1797	2832	4154	2260	2153	3091	3193		110	2921	2286	1698	1731	2576	2357	3766	3018		110	2926	2781	4467	2837	1929	1896	3972	3853
	112	1800	1748	2902	4021	2259	2249	3136	3287		112	2922	2250	1692	1645	2647	2327	3797	3024		112	2850	2678	4282	2849	1900	1860	4016	3730
	114	1849	1806	2816	4125	2294	2166	2995	3364		114	2981	2269	1718	1634	2677	2329	3848	2957		114	2959	2772	4341	2831	1956	1928	3962	3885
	116	1880	1771	2973	4143	2241	2149	3196	3364		116	2878	2410	1714	1645	2693	2373	3777	3033		116	2917	2791	4615	2903	1956	1870	4040	3700
	118	1817	1804	2860	4083	2222	2159	3212	3397		118	2916	2359	1745	1662	2705	2389	3861	3093		118	2940	2756	4471	2913	2068	1838	4121	3862
	120	1868	1821	2926	4212	2199	2172	3127	3393		120	3010	2390	1752	1672	2724	2443	3957	3074		120	3008	2813	4461	2900	1976	1922	4067	3808
	122	1863	1797	2991	4213	2277	2206	3172	3522		122	2997	2430	1701	1669	2685	2419	3888	3072		122	3035	2887	4487	3009	2008	1905	4101	3840
	124	1843	1820	3030	4288	2220	2241	3195	3454		124	3110	2374	1764	1730	2777	2426	3949	3060		124	3018	2800	4638	2955	2015	1851	4221	3852
	126	1747	1732	3032	4242	2267	2202	3322	3512		126	3091	2403	1724	1671	2747	2424	3971	3008		126	2902	2798	4439	3040	1935	1960	4283	3922
	128	1847	1780	3047	4373	2307	2196	3216	3522		128	3050	2416	1709	1734	2782	2474	4041	3219		128	3087	2813	4497	2941	1958	1908	4324	4032
	130	1899	1745	2998	4385	2202	2179	3399	3375		130	3066	2429	1743	1648	2862	2369	4168	3134		130	3062	2800	4549	2963	2020	1823	4311	3979
	132	1881	1779	3012	4401	2301	2207	3251	3562		132	3079	2392	1760	1618	2797	2469	4099	3140		132	3039	2881	4521	3109	1909	1884	4361	4127
	134	1834	1730	3023	4360	2307	2172	3319	3499		134	3116	2461	1714	1703	2754	2450	4199	3245		134	3066	2943	4528	2945	1970	1903	4432	3985
	136	1776	1804	3122	4395	2322	2201	3269	3523		136	3116	2415	1729	1630	2814	2447	4250	3165		136	3124	2874	4584	3021	1942	1859	4477	4064
	138	1835	1821	3091	4334	2283	2263	3387	3548		138	3099	2416	1721	1703	2766	2320	4198	3169		138	3082	2851	4550	3079	1986	1862	4469	4115
	140	1873	1749	3064	4563	2311	2170	3372	3565		140	3054	2388	1719	1666	2799	2498	4244	3212		140	3090	2946	4551	3018	1947	1881	4477	4111
	142	1862	1768	3110	4511	2311	2189	3370	3762		142	3128	2547	1776	1709	2829	2494	4207	3249		142	3158	2890	4706	3094	1911	1824	4518	4235
	144	1836	1779	3145	4554	2301	2215	3465	3724		144	3149	2501	1776	1682	2811	2481	4172	3232		144	3128	2957	4668	3155	2051	1837	4621	4234
	146	1786	1774	3096	4519	2246	2225	3328	3721		146	3225	2440	1702	1697	2909	2490	4233	3378		146	3145	2980	4512	3156	1956	1822	4639	4130
	148	1829	1737	3191	4608	2315	2274	3359	3768		148	3096	2481	1737	1647	2908	2508	4243	3384		148	3156	2939	4519	3081	1973	1827	4630	4239
	150	1784	1754	3120	4608	2362	2217	3435	3801		150	3164	2484	1749	1680	2915	2448	4314	3351		150	3315	2955	4660	3161	1926	1913	4729	4220
	152	1835	1814	3135	4663	2297	2260	3440	3813		152	3211	2572	1673	1731	2898	2504	4302	3429		152	3211	2994	4675	3085	2008	1888	4692	4209
	154	1760	1764	3235	4597	2341	2223	3427	3780		154	3257	2544	1732	1647	2823	2429	4319	3367		154	3233	3018	4602	3145	1873	1826	4614	4329
	156	1766	1810	3193	4689	2361	2241	3572	3807		156	3291	2518	1703	1667	2805	2462	4350	3242		156	3203	3004	4680	3109	2008	1847	4668	4289
	158	1771	1733	3201	4680	2256	2181	3526	3781		158	3268	2683	1762	1605	2939	2551	4407	3379		158	3226	3138	4753	3174	1998	1875	4758	4328
	160	1866	1771	3157	4709	2355	2228	3641	3862		160	3281	2519	1764	1673	2902	2494	4449	3291		160	3248	2997	4728	3103	1993	1738	4786	4320
	162	1850	1722	3225	4787	2346	2187	3565	3970		162	3256	2566	1762	1719	2931	2546	4428	3431		162	3222	3010	4722	3295	2003	1883	4734	4422
	164	1846	1851	3225	4823	2312	2219	3537	3843		164	3332	2472	1675	1729	2848	2548	4479	3422		164	3317	3088	4722	3239	1959	1883	4813	4426
	166	1817	1801	3260	4813	2382	2354	3529	3781		166	3338	2533	1678	1603	2935	2576	4509	3410		166	3189	3068	4536	3280	1989	1848	4868	4410
	168	1786	1764	3317	4818	2367	2259	3625	3964		168	3322	2594	1683	1682	2899	2619	4453	3474		168	3299	3082	4747	3233	1968	1799	4977	4478
	170	1783	1730	3389	4922	2348	2199	3680	4000		170	3384	2591	1765	1638	2977	2563	4555	3493		170	3285	3137	4740	3354	2010	1821	4888	4487
	172	1817	1781	3302	4881	2325	2226	3610	3938		172	3410	2629	1692	1673	2968	2594	4505	3571		172	3330	3017	4634	3209	1977	1851	4833	4453
	174	1835	1786	3367	4875	2449	2240	3729	4082		174	3408	2514	1761	1636	2891	2656	4615	3535		174	3252	3069	4613	3239	1952	1862	4773	4439
	176	1783	1733	3219	4844	2386	2289	3745	4001		176	3386	2599	1821	1711	3033	2584	4636	3654		176	3255	3139	4539	3426	1995	1797	4896	4537
	178	1710	1742	3257	4854	2371	2217	3588	4059		178	3415	2583	1800	1645	2950	2560	4547	3644		178	3387	3155	4687	3241	2050	1861	4881	4557
	180	1830	1886	3294	4966	2287	2276	3758	4058		180	3372	2653	1726	1689	2964	2629	4662	3653		180	3284	3201	4756	3287	1942	1895	5050	4401
	182	1774	1823	3285	4842	2443	2234	3761	4064		182	3352	2664	1707	1676	2939	2568	4728	3600		182	3386	3268	4713	3324	2036	1865	4949	4621
	184	1851	1791	3323	5092	2372	2311	3684	4147		184	3366	2671	1726	1657	3036	2572	4662	3660		184	3339	3218	4991	3432	1992	1824	4918	4607
	186	1831	1773	3391	5054	2367	2299	3656	4204		186	3577	2644	1715	1701	2977	2584	4750	3642		186	3452	3225	4943	3437	1936	1898	4956	4493
	188	1781	1769	3384	5032	2362	2212	3800	4067		188	3411	2579	1686	1629	3013	2564	4797	3633		188	3364	3227	4596	3347	1885	1837	5150	4635
	190	1870	1783	3315	5067	2367	2259	3691	4147		190	3477	2620	1742	1660	3037	2604	4708	3670		190	3387	3232	4563	3389	1936	1855	5163	4565
	192	1814	1822	3343	5101	2440	2337	3770	4122		192	3561	2611	1706	1738	3104	2594	4752	3635		192	3387	3063	4725	3421	2000	1905	5185	4629
	194	1874	1740	3343	5180	2379	2351	3727	4232		194	3445	2605	1724	1663	3043	2690	4794	3660		194	3428	3290	4717	3492	1969	1886	5196	4627
	196	1791	1850	3323	5161	2426	2238	3786	4141		196	3466	2553	1705	1592	3052	2667	4782	3692		196	3514	3181	4815	3448	1939	1874	5144	4696
	198	1799	1778	3397	5159	2331	2286	3780	4250		198	3501	2626	1768	1658	3066	2688	4785	3648		198	3416	3204	4746	3395	2011	1801	5270	4632
	200	1813	1779	3452	5224	2423	2257	3864	4275		200	3517	2698	1740	1714	3149	2631	4821	3666		200	3391	3186	4790	3504	2004	1898	5188	4705
	202	1839	1732	3475	5229	2376	2300	3753	4308		202	3707	2701	1735	1675	3029	2629	4809	3785		202	3376	3258	4870	3434	1976	1830	5198	4669
	204	1815	1774	3469	5088	2437	2352	3738	4234		204	3693	2735	1787	1675	3099	2707	4848	3739		204	3321	3238	4707	3442	1962	1888	5202	4728
	206	1837	1813	3349	5194	2356	2293	3839	4337		206	3604	2787	1681	1705	3104	2543	4824	3784		206	3425	3255	4762	3511	2045	1871	5320	4731
	208	1820	1798	3536	5218	2414	2346	3844	4231		208	3537	2772	1745	1613	3141	2631	4769	3788		208	3401	3235	4728	3462	1928	1845	5324	4684
	210	1799	1759	3470	5200	2357	2281	3844	4400		210	3549	2744	1718	1744	3082	2642	4897	3747		210	3448	3244	4637	3437	1950	1835	5326	4691
	212	1857	1771	3490	5261	2448	2273	3915	4244		212	3600	2735	1716	1689	3079	2640	4907	3751		212	3503	3251	4701	3440	1964	1867	5402	4832
	214	1830	1729	3549	5531	2386	2271	3837	4290		214	3565	2734	1681	1644	3062	2749	4982	3757		214	3526	3224	4626	3491	2030	1850	5497	4790
	216	1845	1766	3552	5346	2398	2230	3928	4382		216	3667	2721	1641	1696	2998	2702	4862	3779		216	3474	3376	4661	3486	1964	1789	5269	4716
	218	1840	1751	3459	5377	2410	2281	3912	4407		218	3600	2704	1719	1694	3090	2694	4971	3764		218	3468	3354	4875	3655	1963	1817	5337	4771
	220	1834	1791	3518	5362	2291	2227	3954	4367		220	3586	2738	1765	1618	3149	2674	5033	3903		220	3471	3378	4679	3664	1974	1868	5429	4708
	222	1777	1768	3557	5418	2439	2257	3781	4345		222	3721	2759	1692	1684	3042	2750	4972	3886		222	3437	3400	4727	3534	1921	1826	5470	4782
	224	1773	1785	3484	5392	2443	2313	3996	4405		224	3694	2787	1744	1699	3204	2695	5005	3855		224	3503	3396	4799	3624	1970	1858	5369	4774
	226	1836	1818	3454	5448	2432	2306	4005	4504		226	3666	2819	1752	1635	3149	2685	5019	3848		226	3522	3291	4794	3567	1963	1883	5478	4971
	228	1902	1783	3588	5424	2468	2320	3937	4589		228	3691	2724	1750	1630	3037	2744	5049	3880		228	3457	3293	4872	3616	1909	1879	5451	4894
	230	1820	1820	3528	5575	2414	2210	3931	4497		230	3682	2776	1728	1614	3146	2734	5059	3794		230	3650	3525	4745	3709	1975	1876	5453	4770
	232	1790	1810	3454	5502	2496	2246	3995	4531		232	3669	2786	1754	1623	3103	2785	5145	3832		232	3530	3472	4811	3597	1911	1871	5347	4999
	234	1880	1805	3588	5507	2382	2305	3995	4472		234	3738	2848	1749	1637	3130	2724	5128	3884		234	3554	3429	4936	3659	2041	1942	5531	4947
	236	1819	1732	3561	5495	2365	2329	4051	4396		236	3766	2777	1846	1653	3126	2637	5020	3874		236	3603	3423	4865	3564	1966	1921	5527	4939
	238	1813	1879	3576	5567	2390	2323	4041	4500		238	3700	2873	1728	1739	3114	2679	5032	3939		238	3654	3407	4714	3661	1915	1911	5302	4871
	240	1873	1733	3693	5535	2347	2275	4025	4573		240	3727	2822	1718	1667	3122	2755	5014	3844		240	3617	3434	4949	3645	2016	1847	5673	4916
	242	1889	1790	3652	5644	2442	2369	3987	4560		242	3708	2812	1747	1664	3142	2727	5205	3991		242	3560	3490	5015	3626	1998	1917	5619	4848
	244	1837	1718	3638	5623	2447	2312	4004	4583		244	3797	2843	1782	1662	3255	2838	5072	3984		244	3524	3419	4901	3697	1969	1852	5423	4884
	246	1852	1833	3607	5574	2514	2274	4077	4425		246	3836	2771	1715	1697	3054	2711	5120	3965		246	3519	3425	4946	3675	1950	1891	5510	4915
	248	1859	1808	3596	5575	2438	2312	3997	4483		248	3814	2861	1732	1664	3220	2812	5180	3886		248	3722	3463	4916	3547	1962	1936	5755	5116
	250	1890	1797	3566	5679	2371	2307	3986	4550		250	3725	2955	1740	1695	3261	2684	4993	3978		250	3767	3451	4716	3592	2002	1833	5598	4993
	252	1908	1828	3564	5631	2418	2253	4085	4555		252	3799	2853	1737	1612	3178	2638	5186	4031		252	3665	3424	4766	3724	1960	1943	5697	5090
	254	1858	1802	3656	5626	2452	2249	4099	4649		254	3784	2824	1735	1693	3239	2672	5187	3972		254	3780	3444	4821	3641	2058	1872	5676	4956
	256	1875	1778	3582	5698	2435	2357	4061	4744		256	3863	2846	1775	1696	3234	2742	5200	4128		256	3924	3478	4721	3805	2018	1833	5658	5021
	258	1834	1841	3662	5642	2459	2253	4133	4628		258	3741	2808	1795	1663	3263	2803	5161	3983		258	3868	3459	4829	3721	1977	1897	5646	4954
	260	1866	1786	3662	5637	2397	2318	4056	4624		260	3795	2895	1781	1687	3266	2739	5202	4042		260	3945	3490	4907	3710	1941	1890	5712	5019
	262	1940	1816	3676	5777	2436	2352	4115	4680		262	3834	2810	1708	1701	3234	2730	5177	3988		262	4034	3515	4976	3687	2003	1916	5618	5024
	264	1825	1771	3620	5685	2464	2291	4137	4586		264	3891	2852	1748	1742	3261	2673	5315	4107		264	4112	3518	5011	3744	1958	1894	5791	5137
	266	1849	1754	3619	5846	2484	2295	4152	4730		266	3950	2835	1721	1680	3263	2715	5319	4033		266	4228	3517	4808	3700	1960	1819	5506	4978
	268	1798	1857	3530	5900	2489	2397	4097	4687		268	3868	2806	1747	1655	3188	2709	5095	4071		268	4210	3537	4892	3626	1961	1833	5791	5002
	270	1781	1799	3626	5610	2443	2394	4141	4623		270	3896	2928	1751	1662	3141	2865	5309	3976		270	4140	3475	4937	3757	1986	1918	5616	5078
	272	1808	1781	3640	5871	2453	2309	3981	4611		272	3892	2821	1779	1668	3246	2702	5258	4090		272	3783	3509	4979	3734	1948	1879	5706	4992
	274	1846	1739	3570	5894	2493	2384	4077	4678		274	3829	2892	1790	1668	3149	2786	5253	4086		274	3772	3537	4827	3639	2002	1972	5710	5062
	276	1882	1858	3689	6004	2547	2288	4129	4749		276	3922	2989	1755	1663	3196	2762	5207	3990		276	4070	3485	4918	3708	1895	1907	5725	5041
	278	1753	1795	3614	5922	2490	2296	4127	4712		278	3926	2811	1746	1756	3282	2694	5268	4174		278	3883	3546	4943	3666	2027	1870	5680	5116
	280	1871	1832	3637	5977	2474	2263	4206	4623		280	3852	2920	1787	1755	3203	2746	5325	4033		280	3694	3598	5004	3698	1945	1884	5742	5092
	282	1858	1774	3593	5917	2533	2422	4238	4693		282	3942	2930	1793	1697	3173	2764	5358	4175		282	3985	3597	4929	3715	1994	1842	5613	5136
	284	1920	1814	3618	5880	2489	2368	4075	4749		284	3903	2875	1839	1707	3157	2819	5388	4058		284	3930	3585	4627	3684	1986	1956	5752	5084
	286	1820	1868	3570	5868	2427	2357	4169	4695		286	3846	2837	1826	1704	3274	2807	5333	4143		286	3841	3588	4950	3617	1992	1861	5762	5075
	288	1833	1847	3651	5863	2496	2360	4057	4679		288	3924	2893	1773	1681	3251	2784	5422	4053		288	3886	3644	5125	3662	1968	1950	5697	5050
	290	1907	1858	3626	5857	2505	2322	4184	4810		290	3893	2896	1743	1719	3272	2708	5309	4120		290	3979	3609	4901	3694	2022	1945	5749	5087
	292	1821	1843	3742	6087	2495	2269	4137	4596		292	3935	2900	1760	1758	3229	2822	5340	4015		292	3742	3577	4883	3790	2010	1919	5723	5126
	294	1799	1836	3735	5905	2467	2359	4073	4618		294	3928	2961	1727	1669	3267	2806	5399	4015		294	3807	3575	4917	3686	2028	1867	5822	5117
	296	1878	1744	3664	5877	2483	2357	4158	4789		296	3878	2829	1762	1703	3258	2734	5406	4158		296	3671	3682	4912	3775	1992	1816	5666	5209
	298	1837	1834	3615	5931	2363	2363	4124	4726		298	3998	2965	1784	1694	3276	2801	5386	4112		298	3776	3561	4856	3647	1925	1838	5674	5086
	300	1870	1778	3675	6015	2565	2395	4087	4812		300	3976	2964	1839	1735	3239	2819	5298	4101		300	3851	3504	5045	3768	2015	1796	5713	5074
	302	1878	1804	3732	6102	2477	2279	4147	4835		302	3937	2925	1804	1673	3268	2760	5371	4139		302	3926	3556	4958	3774	1994	1934	5839	5083
	304	1863	1791	3598	6074	2469	2414	4166	4715		304	3967	2993	1710	1748	3314	2751	5303	4168		304	3911	3689	4702	3826	2027	1870	5830	5075
	306	1848	1761	3710	6061	2490	2318	4057	4846		306	3949	2970	1773	1683	3305	2780	5298	4132		306	3895	3695	4780	3859	1947	1899	5859	5126
	308	1835	1799	3644	6093	2467	2334	4154	4770		308	4012	2984	1775	1720	3281	2740	5491	4188		308	3905	3582	4848	3790	2098	1866	5870	5213
	310	1818	1858	3738	6049	2451	2342	4161	4781		310	3976	2875	1837	1732	3238	2838	5430	4198		310	3900	3633	4845	3804	1974	1857	5815	5181
	312	1859	1743	3551	6041	2501	2321	4119	4707		312	4009	2931	1846	1726	3228	2766	5432	4189		312	4082	3644	4813	3822	1980	1899	5927	5113
	314	1856	1847	3787	6070	2500	2381	4100	4823		314	3846	2887	1826	1713	3261	2838	5470	4185		314	4015	3742	4746	3745	2018	1887	5707	5056
	316	1921	1777	3597	6283	2461	2366	4203	4784		316	3872	2860	1832	1678	3303	2680	5417	4158		316	4005	3720	4831	3716	1975	1859	5766	5215
	318	1897	1878	3712	6176	2497	2347	4127	4704		318	3861	2938	1806	1726	3237	2835	5414	4141		318	3907	3672	4896	3741	2031	1953	5818	4999
	320	1853	1790	3719	6051	2378	2359	4079	4894		320	3970	2901	1827	1724	3251	2830	5525	4145		320	3994	3651	4865	3717	2027	1883	5799	5067
	322	1875	1850	3699	6067	2553	2324	4200	4827		322	4023	2932	1787	1695	3250	2765	5483	4058		322	3957	3754	4866	3752	1939	1880	5825	5076
	324	1901	1787	3714	6160	2466	2414	4232	4847		324	4029	2823	1802	1671	3297	2817	5397	4133		324	4138	3591	5015	3776	1952	1880	5888	5021
	326	1864	1862	3677	6228	2552	2465	4211	4762		326	4004	2992	1839	1677	3334	2713	5441	4113		326	3877	3727	4966	3824	2044	1903	5822	5210
	328	1949	1822	3713	6272	2499	2423	4162	4784		328	4030	2956	1827	1764	3203	2892	5495	4217		328	4208	3688	4911	3709	1981	1907	5795	5044
	330	1903	1833	3687	6295	2469	2348	4130	4758		330	4055	2960	1791	1688	3281	2742	5427	4163		330	4010	3755	4855	3806	2018	1942	5804	4965
	332	1881	1872	3745	6107	2475	2364	4055	4744		332	4121	2908	1793	1706	3255	2737	5503	4139		332	4092	3675	4932	3823	1971	1866	5788	5175
	334	1854	1826	3716	6140	2434	2331	4113	4761		334	4008	2881	1745	1745	3324	2823	5414	4081		334	3915	3631	4902	3729	2027	1892	5751	5029
	336	1793	1867	3639	6194	2425	2383	4116	4884		336	3997	3026	1808	1671	3306	2801	5406	4147		336	4090	3840	4864	3879	2025	1924	5771	5053
	338	1907	1896	3656	6178	2465	2293	4058	4852		338	4082	2875	1819	1745	3199	2789	5451	4178		338	3923	3607	5006	3830	2058	1923	5721	5133
	340	1896	1807	3615	6144	2548	2294	4126	4797		340	4023	2940	1776	1823	3314	2816	5461	4042		340	4101	3782	4934	3693	2017	1925	5835	5097
	342	1916	1914	3673	6139	2542	2374	4228	4642		342	3932	2936	1834	1739	3196	2686	5472	4035		342	3960	3830	4926	3715	2055	1911	5838	5160
	344	1925	1862	3658	6164	2525	2384	4024	4738		344	4051	2924	1829	1745	3190	2847	5458	4150		344	4107	3767	4930	3730	2038	1898	5791	5055
	346	1934	1869	3667	6223	2513	2369	4138	4614		346	4042	2937	1842	1722	3320	2809	5490	4187		346	3936	3779	5054	3789	2058	1862	5849	5120
	348	1912	1888	3572	6327	2582	2336	4161	4751		348	4088	2887	1881	1752	3227	2779	5402	4118		348	4233	3770	4947	3796	2037	1914	5838	5070
	350	1902	1937	3672	6239	2443	2290	4055	4576		350	4066	2963	1755	1687	3314	2761	5495	4131		350	4224	3666	4895	3755	1943	1903	5912	4999
	352	1899	1841	3568	6121	2549	2276	4105	4686		352	3998	2905	1777	1770	3318	2863	5444	4090		352	3936	3771	4878	3799	2056	1837	5745	5122
	354	1831	1835	3586	6253	2497	2402	4173	4802		354	4030	2903	1860	1748	3270	2866	5489	3953		354	4149	3765	4788	3754	1989	1827	5856	5016
	356	1917	1848	3588	6168	2507	2412	4132	4701		356	4074	2978	1815	1769	3252	2719	5529	4129		356	4105	3724	4793	3743	2037	1875	5830	5070
	358	1917	1820	3584	6307	2508	2356	4018	4600		358	4038	2837	1849	1740	3246	2777	5465	4065		358	3880	3717	4782	3773	1936	1930	5660	5036
	360	1886	1907	3617	6309	2492	2349	4093	4868		360	4024	2923	1802	1702	3214	2768	5553	4066		360	4049	3765	4916	3726	1969	2008	5714	5002
	362	1929	1877	3614	6304	2555	2364	4118	4760		362	3933	2916	1802	1705	3249	2785	5373	4129		362	4096	3724	4814	3679	2063	1892	5832	5083
	364	1811	1891	3565	6441	2456	2281	4056	4695		364	4017	2834	1805	1775	3292	2841	5419	4121		364	3849	3810	4827	3621	2017	1939	5739	4944
	366	1912	1839	3563	6188	2508	2309	3954	4694		366	4033	2862	1820	1749	3240	2747	5378	4074		366	3879	3772	4820	3726	1972	1897	5759	5092
	368	1914	1866	3592	6313	2527	2287	4018	4751		368	4015	2922	1861	1692	3289	2749	5327	4064		368	4037	3820	4899	3812	2013	1925	5735	4910
	370	1902	1831	3581	6213	2506	2321	3965	4688		370	4048	2886	1870	1744	3172	2738	5432	4047		370	3957	3817	4805	3684	2016	1818	5658	4873
	372	1891	1903	3553	6285	2448	2276	4007	4674		372	4098	2853	1829	1796	3203	2766	5348	4037		372	3945	3823	4841	3677	2031	1964	5658	4923
	374	1975	1852	3497	6231	2504	2312	4026	4618		374	4083	2873	1829	1772	3193	2715	5282	4072		374	4145	3772	5054	3631	1979	1919	5734	4885
	376	1851	1826	3597	6209	2504	2269	4025	4610		376	3970	2911	1818	1819	3301	2731	5340	4085		376	3992	3802	4802	3674	2024	1978	5690	4912
	378	1923	1893	3487	6298	2520	2335	3958	4667		378	4008	2930	1845	1746	3244	2748	5433	4029		378	3890	3740	4950	3790	2010	1916	5711	4902
	380	1941	1895	3575	6346	2520	2273	3993	4609		380	4028	2952	1819	1787	3125	2776	5422	3972		380	3971	3773	4918	3737	1997	1960	5673	4860
	382	1895	1854	3591	6132	2527	2335	3983	4654		382	3997	2940	1831	1806	3089	2740	5356	4079		382	4046	3736	4895	3649	2052	1962	5584	4977
	384	1899	1872	3580	6336	2570	2275	3957	4629		384	3959	2953	1867	1749	3176	2768	5457	3949		384	3771	3780	4835	3693	2062	1934	5674	4838
	386	1890	1869	3462	6307	2431	2305	3956	4592		386	4024	2956	1859	1802	3220	2679	5277	4028		386	3832	3771	4725	3660	2056	1945	5653	4778
	388	1900	1914	3556	6374	2460	2275	4015	4740		388	3905	2842	1853	1701	3175	2737	5225	3985		388	3819	3839	4833	3598	2052	1975	5547	4920
	390	1943	1900	3601	6373	2535	2292	3882	4529		390	4057	2906	1835	1802	3239	2679	5309	4045		390	3860	3775	4716	3740	1999	1875	5599	4800
	392	1908	1845	3553	6268	2444	2360	3959	4549		392	3984	2897	1847	1771	3237	2834	5366	3911		392	3876	3755	4931	3673	2031	1924	5605	4885
	394	1867	1874	3470	6192	2469	2256	4008	4474		394	3942	2836	1832	1713	3174	2848	5378	3991		394	3935	3920	4831	3535	2043	1992	5464	4745
	396	1862	1932	3455	6176	2484	2312	3974	4536		396	3879	2935	1765	1721	3119	2612	5215	4028		396	3831	3694	4744	3656	2063	2043	5457	4794
	398	1932	1885	3502	6334	2451	2383	3865	4550		398	3904	2927	1850	1761	3176	2732	5267	3878		398	3861	3713	4669	3562	2017	1917	5575	4859
	400	1884	1928	3490	6387	2518	2341	3830	4563		400	3983	2812	1833	1755	3184	2705	5297	4055		400	3812	3794	4713	3586	1953	1901	5499	4749
	402	1974	1926	3504	6353	2442	2275	3811	4590		402	3881	2957	1823	1760	3105	2747	5184	3946		402	3917	3713	4878	3584	2026	1962	5422	4828
	404	1843	1914	3370	6261	2339	2325	3876	4471		404	4005	2911	1924	1812	3170	2669	5103	3999		404	3768	3788	4762	3567	2070	1856	5481	4783
	406	1904	1919	3448	6439	2407	2358	3871	4473		406	3932	2860	1860	1791	3045	2700	5201	3824		406	3784	3768	4771	3550	2013	1972	5398	4748
	408	1903	1849	3387	6296	2448	2338	3773	4464		408	3966	2756	1832	1792	3139	2661	5062	3883		408	3706	3784	4789	3639	2010	1914	5342	4696
	410	1915	1920	3380	6393	2466	2256	3899	4586		410	3945	2861	1843	1767	3068	2692	5142	3946		410	3842	3750	4751	3564	1991	1960	5491	4716
	412	1950	1925	3476	6285	2488	2324	3741	4410		412	3994	2879	1881	1684	3092	2672	5201	3785		412	3859	3807	4529	3560	2063	1908	5413	4686
	414	1956	1887	3410	6298	2467	2247	3801	4444		414	3961	2905	1847	1814	3076	2803	5136	3900		414	3747	3746	4633	3504	1973	2006	5323	4673
	416	1958	1897	3371	6141	2466	2351	3781	4321		416	3898	2783	1824	1748	3151	2693	5026	3896		416	3801	3722	4815	3512	2045	1898	5367	4700
	418	1932	1897	3438	6309	2518	2340	3805	4371		418	3975	2762	1850	1713	3018	2670	5160	3900		418	3710	3830	4802	3585	1975	1889	5249	4625
	420	1901	1916	3413	6411	2473	2361	3728	4369		420	3963	2864	1858	1793	3119	2675	5242	3789		420	3684	3753	4629	3557	2063	1969	5384	4552
	422	1862	1867	3352	6309	2410	2305	3840	4313		422	3960	2876	1839	1849	3158	2677	4982	3780		422	3776	3790	4469	3509	2011	1983	5414	4673
	424	1966	1814	3321	6369	2460	2302	3815	4375		424	3912	2813	1867	1756	3104	2648	5159	3778		424	3845	3626	4706	3657	2044	1936	5465	4624
	426	1944	1983	3434	6222	2411	2313	3714	4282		426	3869	2805	1882	1760	3137	2648	5019	3877		426	3894	3818	4798	3577	2077	1952	5474	4667
	428	1885	1935	3275	6277	2471	2250	3784	4282		428	3841	2801	1844	1794	3012	2648	5121	3799		428	3745	3704	4673	3499	1975	1992	5293	4692
	430	1966	1846	3336	6335	2466	2303	3788	4265		430	3943	2808	1904	1825	3101	2662	5037	3823		430	3895	3772	4602	3567	2036	1930	5289	4628
	432	1885	1868	3395	6253	2516	2318	3741	4367		432	3808	2847	1890	1750	3050	2720	5102	3865		432	3820	3802	4438	3543	2082	1981	5292	4615
	434	1876	1932	3346	6294	2387	2358	3703	4348		434	3873	2772	1903	1754	3078	2685	5139	3830		434	3879	3779	4592	3552	2100	1942	5171	4646
	436	1903	1860	3386	6239	2442	2282	3636	4364		436	3912	2782	1812	1828	3072	2623	5044	3737		436	3750	3654	4693	3536	1995	1971	5307	4515
	438	1963	1878	3357	6220	2490	2305	3759	4400		438	3905	2869	1938	1815	3091	2691	5093	3686		438	3890	3824	4812	3564	2040	1906	5210	4588
	440	1985	1845	3282	6322	2436	2326	3786	4298		440	3947	2740	1887	1777	3121	2665	5040	3751		440	3841	3697	4746	3512	2012	1973	5329	4530
	442	1868	1915	3286	6212	2510	2338	3690	4265		442	3986	2736	1855	1805	3110	2649	5197	3760		442	3954	3685	4756	3544	2079	1927	5209	4442
	444	1970	1883	3333	6284	2527	2288	3723	4339		444	3847	2774	1825	1762	3008	2613	4910	3808		444	3683	3639	4620	3614	1990	1911	5225	4476
	446	1939	2005	3323	6284	2447	2275	3684	4381		446	3874	2752	1882	1755	3036	2607	5187	3811		446	3856	3721	4623	3514	1985	1933	5200	4575
	448	1962	1909	3389	6294	2491	2222	3752	4427		448	3816	2891	1918	1830	2982	2607	4999	3765		448	3752	3818	4665	3400	2064	1883	5277	4465
	450	1876	1965	3320	6299	2486	2231	3666	4282		450	3810	2743	1819	1825	3048	2591	4879	3766		450	3767	3851	4431	3587	2017	1906	5142	4482
	452	1908	1905	3281	6222	2468	2263	3670	4252		452	3870	2796	1829	1794	3162	2641	4929	3705		452	3727	3844	4436	3430	2032	2012	5248	4554
	454	1886	1865	3327	6298	2471	2197	3651	4310		454	3907	2761	1883	1801	3111	2541	5091	3758		454	3824	3741	4581	3499	1983	2009	5310	4589
	456	1928	1918	3372	6248	2452	2350	3714	4335		456	3772	2745	1862	1810	3090	2596	5069	3807		456	3766	3834	4722	3485	1983	1951	5203	4471
	458	1928	1943	3299	6288	2514	2321	3634	4200		458	3840	2766	1850	1800	3133	2624	4970	3723		458	3817	3748	4615	3464	2007	1929	5271	4474
	460	2092	1926	3221	6336	2431	2305	3684	4249		460	3740	2756	1831	1826	2987	2634	5082	3753		460	3807	3838	4606	3427	2029	2006	5195	4601
	462	1884	1950	3320	6330	2465	2261	3671	4339		462	3821	2757	1939	1769	3014	2645	5033	3770		462	3595	3756	4553	3475	2074	1918	5225	4500
	464	2029	1920	3283	6376	2377	2212	3655	4221		464	3936	2687	1960	1855	2978	2618	4968	3802		464	3851	3703	4545	3500	2089	2013	5143	4446
	466	1964	1885	3344	6230	2439	2282	3785	4213		466	3936	2759	1982	1815	3112	2648	4915	3728		466	3701	3683	4592	3422	2067	1965	5190	4470
	468	1987	1858	3271	6314	2386	2286	3602	4156		468	3908	2789	1854	1842	2977	2725	4919	3740		468	3811	3677	4752	3590	2063	1993	5171	4425
	470	1950	1947	3376	6366	2454	2317	3626	4250		470	3910	2807	1868	1825	3133	2613	4968	3750		470	3788	3756	4613	3431	2081	1991	5161	4426
	472	2021	1933	3345	6316	2478	2328	3589	4364		472	3859	2763	1861	1751	3153	2553	4971	3647		472	3663	3726	4727	3414	2120	1959	5203	4501
	474	2056	1934	3192	6249	2397	2304	3696	4116		474	3821	2859	1878	1835	3020	2670	5144	3684		474	3755	3748	4548	3421	2006	1999	5196	4394
	476	1989	1920	3253	6206	2452	2309	3624	4107		476	3883	2804	1910	1787	3079	2647	4923	3647		476	3754	3730	4229	3422	2061	1965	5075	4495
	478	1980	1969	3322	6174	2514	2287	3780	4192		478	3838	2802	1905	1774	3074	2653	4935	3656		478	3701	3768	4391	3551	2038	1895	5107	4397
	480	1978	1914	3318	6222	2458	2306	3634	4333		480	3810	2799	1850	1825	3056	2639	5000	3765		480	3624	3789	4591	3513	2082	1943	5128	4382

## Sheet: Fig 2d
pzfAAAd1T7	Time(minutes)	zfAAA-LZ_A	zfAAA-LZ_A	zfADD-LZ_A	zfADD-LZ_A	zfBCB-LZ_A	zfBCB-LZ_A	pzfADDd1T7	Time(minutes)	zfAAA-LZ_A	zfAAA-LZ_A	zfADD-LZ_A	zfADD-LZ_A	zfBCB-LZ_A	zfBCB-LZ_A	pzfBCBd1T7	Time(minutes)	zfAAA-LZ_A	zfAAA-LZ_A	zfADD-LZ_A	zfADD-LZ_A	zfBCB-LZ_A	zfBCB-LZ_A
	0	3031	3057	2967	2912	2909	2970		0	2940	2965	3161	3453	2833	3135		0	2960	2842	3087	2683	3091	2974
	5	2948	2868	2998	3016	2661	2911		5	3054	2860	3015	3177	2976	2845		5	2901	2645	2900	2858	3060	2837
	10	2910	2796	2863	2808	2807	2804		10	2790	2943	2826	3235	2927	2884		10	2976	2787	2811	2836	2842	2898
	15	2743	2890	2848	2886	2687	2739		15	2840	2863	2971	3180	2721	2862		15	2854	2768	2807	2610	2839	2827
	20	3025	2829	2706	2862	2674	2605		20	2900	2766	2842	3166	2949	2791		20	2960	2642	2790	2792	2929	2723
	25	3034	2935	2852	3023	2795	2619		25	3022	2860	2943	3087	2781	2564		25	2794	2744	2608	2721	2813	2946
	30	3183	2917	2742	2817	2657	2644		30	2707	2872	2851	3219	2789	2668		30	2875	2800	2736	2669	2819	2727
	35	3156	3020	2750	2744	2531	2882		35	2905	2760	3028	2956	2680	2775		35	2686	2817	2703	2530	2962	2683
	40	3406	3152	2770	2944	2680	2814		40	2641	2652	2944	3134	2721	2637		40	2931	2664	2837	2627	2788	2767
	45	3411	3185	2584	2972	2629	2801		45	2895	2784	3216	3298	2718	2621		45	2729	2637	2696	2767	2919	2841
	50	3508	3238	2710	2916	2588	2836		50	2790	2687	3151	3255	2766	2682		50	2815	2597	2824	2617	2841	2851
	55	3546	3154	2673	2763	2722	2790		55	2856	2772	3029	3132	2870	2623		55	2737	2588	2726	2705	2931	2972
	60	3756	3463	2653	2851	2573	2932		60	2788	2767	3027	3299	2797	2710		60	2783	2600	2703	2689	2991	2878
	65	3527	3373	2907	2823	2644	2781		65	2785	2777	3115	3230	2683	2644		65	2780	2724	2686	2709	3061	3009
	70	3942	3537	2882	2848	2520	2769		70	2751	2783	3288	3311	2903	2647		70	2795	2643	2668	2630	3084	3106
	75	3862	3679	2781	2834	2540	2800		75	2826	2619	3305	3331	2692	2773		75	2920	2520	2771	2554	3104	3076
	80	3880	3776	2839	2761	2642	2841		80	2870	2780	3346	3340	2598	2825		80	2844	2696	2598	2608	3138	3169
	85	4140	3794	2826	2867	2502	2735		85	2787	2832	3291	3451	2986	2695		85	2761	2638	2651	2508	3210	3061
	90	4178	3873	2777	2744	2599	2788		90	2793	2850	3395	3567	2875	2812		90	2756	2661	2588	2558	3189	3355
	95	4189	4025	2882	2785	2711	2868		95	2934	2742	3350	3589	2829	2750		95	2909	2595	2671	2655	3265	3473
	100	4220	3984	2702	2817	2681	2713		100	2892	2730	3499	3478	2913	2883		100	2574	2658	2721	2559	3459	3380
	105	4296	4010	2800	2920	2811	2829		105	2976	2708	3570	3565	2780	2774		105	2812	2745	2723	2619	3375	3111
	110	4434	4203	2694	2712	2650	2675		110	2821	2780	3511	3626	2604	2602		110	2715	2567	2753	2716	3549	3180
	115	4517	4317	2765	2790	2649	2692		115	2641	2806	3679	3614	2895	2681		115	2854	2587	2702	2676	3473	3530
	120	4645	4120	2907	2896	2621	2664		120	2726	2757	3764	3698	2889	2776		120	2888	2682	2717	2682	3584	3482
	125	4715	4221	2829	2958	2736	2599		125	2699	2734	3633	3800	2678	2694		125	2820	2712	2748	2662	3500	3454
	130	4661	4045	2920	2778	2644	2634		130	2808	2663	3541	3675	2725	2600		130	2790	2645	2620	2650	3554	3287
	135	4762	4518	2851	2862	2650	2716		135	2856	2929	3662	3945	2841	2712		135	2828	2511	2885	2690	3611	3416
	140	4678	4406	2644	2784	2615	2617		140	2902	2719	3795	3567	2641	2597		140	2795	2707	2616	2732	3659	3398
	145	4869	4522	2715	2907	2513	2634		145	2686	2745	3751	3780	2865	2618		145	2768	2668	2755	2691	3771	3502
	150	5019	4653	2800	2925	2672	2745		150	2735	2830	3848	4135	2886	2658		150	2837	2521	2663	2661	3951	3707
	155	5149	4448	2619	2797	2782	2755		155	2683	2823	3824	4007	2910	2640		155	2732	2686	2656	2554	3941	3782
	160	4996	4470	2800	2824	2553	2806		160	3043	2705	3734	4077	2802	2690		160	2842	2684	2712	2679	3940	3755
	165	5136	4742	2808	2914	2606	2501		165	2791	2739	3752	3896	2699	2795		165	2725	2641	2750	2577	3900	3660
	170	5037	4916	2791	2804	2736	2764		170	2728	2730	3721	3993	2856	2781		170	2748	2749	2735	2724	3800	4021
	175	5032	4450	2763	2722	2586	2725		175	2895	2777	3859	4006	2700	2694		175	2803	2687	2678	2581	4020	3642
	180	5136	4677	2677	2672	2495	2673		180	2657	2792	3963	4055	2640	2684		180	2742	2677	2762	2577	4085	3995
	185	5162	4707	2686	2777	2747	2625		185	2767	2824	3863	3944	2786	2870		185	2692	2662	2766	2552	4147	3998
	190	5312	4842	2838	2723	2658	2852		190	2731	2767	4038	4169	2833	2713		190	2782	2711	2777	2614	4126	3781
	195	5116	4800	2914	2908	2687	2596		195	2783	2708	3886	4159	2763	2616		195	2823	2654	2723	2718	4338	3839
	200	5265	4667	2559	2853	2722	2569		200	2733	2799	3909	4261	2786	2825		200	2684	2825	2702	2683	3989	3990
	205	5322	4764	2811	2671	2565	2859		205	2850	2815	3800	4337	2741	2881		205	2717	2634	2721	2619	4065	4128
	210	5415	4792	2662	2959	2654	2661		210	2916	2737	4044	4246	2850	2878		210	2777	2597	2660	2586	4519	4137
	215	5252	4839	2714	2992	2729	2560		215	2907	2886	4061	4463	2872	2715		215	2695	2549	2888	2719	4457	4143
	220	5396	4825	2769	2878	2584	2796		220	2852	2721	4114	4264	2719	2681		220	2742	2642	2805	2588	4396	4119
	225	5398	4900	2745	2909	2616	2961		225	2757	2818	3894	4257	2741	2573		225	2804	2635	2812	2682	4420	4182
	230	5266	5017	2809	2837	2565	2851		230	2741	2760	3933	4208	2816	2754		230	2869	2620	2736	2672	4360	4089
	235	5326	4987	2815	2796	2584	2789		235	2765	2894	3972	4509	2793	2882		235	2832	2659	2713	2678	4475	4170
	240	5421	5079	2936	2844	2600	2741		240	2739	2775	4125	4633	2682	2775		240	2720	2719	2708	2656	4424	3966
	245	5743	4727	2939	2807	2520	2757		245	2865	2994	4120	4430	2860	2860		245	2944	2668	2794	2713	4526	4223
	250	5365	4888	2798	2725	2592	2782		250	2848	2785	4124	4429	2859	2766		250	2954	2700	2674	2652	4445	4329
	255	5424	4789	2739	2758	2647	2779		255	2852	2823	3975	4435	2833	2683		255	2964	2709	2859	2687	4716	4151
	260	5431	4763	2945	3026	2635	2977		260	2926	2722	4193	4665	2832	2621		260	2924	2455	2816	2695	4527	4139
	265	5638	4970	2764	2814	2571	2816		265	2846	2879	4245	4688	2783	2731		265	2891	2794	2863	2841	4434	4082
	270	5428	5137	2835	2946	2767	2851		270	2896	2941	4230	4662	2859	2793		270	2931	2838	2671	2614	4730	4321
	275	5745	4996	2907	2892	2742	2882		275	2710	2724	4259	4715	2815	2713		275	2902	2772	2806	2626	4406	4405
	280	5451	5005	2782	2897	2670	2854		280	2885	2655	4060	4619	2801	2664		280	3079	2545	2817	2681	4568	4503
	285	5449	5055	2909	2961	2682	2763		285	2912	2839	4118	4509	2706	2862		285	2873	2814	2801	2731	4615	4238
	290	5608	4890	2875	2849	2496	2776		290	2808	2797	4227	4492	2917	2910		290	2830	2741	2809	2615	4439	4329
	295	5258	4930	3028	2872	2692	2949		295	2995	2898	4368	4473	2947	2779		295	2862	2547	2652	2674	4580	4292
	300	5388	4929	3039	3039	2682	2738		300	2938	2880	4281	4748	2754	2843		300	2914	2798	2785	2600	4633	4491
	305	5523	5047	2811	2993	2733	2768		305	2985	2733	4257	4529	2746	2807		305	2862	2612	2629	2646	4821	4390
	310	5577	5016	2800	2860	2769	2878		310	3015	2749	4202	4722	2873	2698		310	2950	2793	2799	2557	4754	4444
	315	5513	4875	2827	2729	2781	2810		315	2910	2704	4235	4688	2927	2882		315	3024	2735	2728	2715	4643	4257
	320	5226	5103	2825	2937	2701	2717		320	2882	2863	4206	4588	2888	2764		320	2685	2690	2886	2687	4618	4441
	325	5456	5032	2949	2903	2724	2891		325	2918	2883	4188	4689	2761	2746		325	2850	2762	2746	2876	4786	4474
	330	5747	5046	2877	2997	2573	2803		330	3083	2964	4310	4872	2933	2839		330	2869	2818	2833	2702	4775	4362
	335	5683	4977	2900	2900	2620	2879		335	2915	2813	4203	4936	2788	2779		335	2882	2639	2773	2799	4797	4360
	340	5487	5002	2889	2930	2738	2724		340	2905	2696	4246	4696	2859	2739		340	2809	2681	2836	2763	4604	4171
	345	5400	4929	2928	2889	2577	2976		345	3003	2777	4249	4573	2836	2789		345	2812	2782	2873	2740	4812	4311
	350	5526	5071	2836	2869	2830	2855		350	2834	2739	4295	4785	2802	2849		350	2852	2707	2854	2679	4611	4410
	355	5434	4710	2815	3043	2670	2828		355	2907	2933	4107	4586	3003	2828		355	3006	2830	2953	2832	4611	4385
	360	5506	4824	2969	3181	2832	2941		360	2904	2751	4237	4714	2863	2835		360	2895	2732	2861	2788	4740	4429
	365	5653	4880	2941	2921	2633	3012		365	3069	2917	4329	4653	2768	2874		365	3035	2750	2673	2656	4908	4344
	370	5392	4918	2830	3073	2718	2924		370	3124	2977	4143	4811	2856	2916		370	3023	2809	2820	2611	4725	4448
	375	5363	5067	2742	3092	2719	2889		375	2925	3028	4503	4627	2918	2912		375	2944	2817	2792	2812	4800	4324
	380	5711	4911	2929	2981	2624	2910		380	2948	2818	4311	4663	2890	3126		380	3009	2735	2829	2841	4738	4536
	385	5239	5024	3135	2914	2802	2851		385	2954	2954	4332	4717	3109	2875		385	3066	2937	2866	2805	4918	4395
	390	5362	4827	3010	3059	2676	2845		390	3022	2968	4094	4777	2894	2857		390	2991	2865	2831	2890	4738	4357
	395	5317	4897	2980	3052	2800	2933		395	2907	3085	4309	4616	2971	2843		395	2954	2900	2830	2842	4862	4319
	400	5463	4897	3017	2845	2597	2824		400	2930	2820	4171	4491	2787	2951		400	3031	2669	2999	2626	4572	4482
	405	5285	4905	2917	3160	2827	2958		405	3032	2976	4193	4548	2859	2796		405	2988	2812	3034	2691	4783	4542
	410	5080	5017	2885	2977	2624	2966		410	2999	2991	4457	4613	2859	2758		410	2972	2786	3003	2764	4818	4480
	415	5498	4932	2819	3082	2785	2962		415	3117	2899	4241	4381	3101	3080		415	3103	2730	2888	2907	4701	4378
	420	5372	4840	2999	3035	2897	2931		420	3072	3088	4198	4590	3006	2809		420	3021	2881	2986	2957	4621	4164
	425	5151	4839	2900	3086	2736	2858		425	3054	2994	4248	4418	2826	2854		425	3206	2799	2882	2813	4662	4181
	430	5193	4702	3052	2958	2651	2874		430	2960	2930	4200	4562	3104	2882		430	3077	2842	2819	2829	4531	4397
	435	5211	4711	2915	3125	2794	2921		435	2999	2954	4019	4626	2922	2923		435	3132	2775	2927	2783	4715	4338
	440	5103	4713	2784	2913	2899	2968		440	3169	2922	4234	4334	2959	2805		440	3004	2845	2899	2911	4767	4365
	445	4973	4762	2938	2917	2765	2991		445	2950	2883	4086	4244	3048	3097		445	3125	2848	2842	2806	4621	4315
	450	5170	4794	2999	3123	2677	2875		450	3200	2995	4052	4375	2905	2906		450	3164	2822	3003	3011	4665	4352
	455	5274	4768	3170	3053	2913	2810		455	3008	3012	4133	4501	2907	3059		455	2914	2847	2973	2898	4895	4485
	460	4960	4695	2954	3073	2775	2956		460	3042	3086	4075	4518	2913	3081		460	2940	2849	3095	3027	4650	4234
	465	5143	4588	2947	3135	2872	2999		465	3228	3040	3975	4515	2952	2950		465	3094	2699	2917	2888	4639	4309
	470	5097	4722	2962	2970	2802	2994		470	3163	3147	3927	4479	3055	2936		470	3097	2851	2996	2810	4777	4284
	475	5141	4754	3017	3098	2757	3057		475	3206	2931	4156	4498	3054	2830		475	3169	2882	2991	2873	4655	4198
	480	5138	4810	2992	3265	2805	3003		480	2905	2841	4082	4629	2925	2906		480	3176	2905	2877	2847	4726	4318
	485	4965	4731	2836	2992	2853	2984		485	3130	2993	3948	4542	3163	3002		485	3083	2881	3009	2875	4749	4201
	490	5110	4701	3100	3239	2771	3218		490	3240	2863	4005	4556	2984	2896		490	3139	2762	2866	2895	4577	4129
	495	5147	4735	3081	3124	2808	2897		495	3031	2985	4246	4414	3064	3025		495	3084	2823	3074	2808	4426	4205
	500	5136	4742	3004	2995	2720	3106		500	3091	3064	4021	4493	3286	3019		500	3163	2985	3005	2925	4450	4270
	505	5212	4692	3174	3175	2827	3008		505	3286	3141	4029	4587	3306	3011		505	3132	2794	2946	2877	4606	4281
	510	5123	4713	3133	3182	2966	3235		510	3161	3160	3933	4535	3136	2982		510	3180	2989	3026	2906	4530	4203
	515	5247	4622	2998	3232	2832	3014		515	3310	2959	3972	4569	3115	2953		515	3042	2762	3122	2885	4715	3972
	520	5025	4560	3168	2978	2827	2857		520	3158	3088	4096	4646	3130	3105		520	3125	3032	3053	2856	4560	4260
	525	5099	4587	2934	3113	2888	3040		525	3227	3044	4138	4462	3128	3181		525	3092	2896	3008	2866	4420	4337
	530	4960	4702	2977	3080	2797	3108		530	3104	3110	4285	4491	3133	3082		530	2988	2935	3095	2905	4408	4423
	535	5269	4729	2912	3178	2836	3216		535	3161	3166	4138	4553	3107	3249		535	3192	2945	3026	3024	4534	4338
	540	5123	4763	3026	3134	2882	3077		540	3198	3209	3971	4406	3114	3031		540	3298	3043	2905	2800	4511	4313
	545	5225	4605	3129	3100	2782	3104		545	3136	3011	4226	4342	3078	3026		545	3398	3007	3109	2836	4445	4286
	550	5219	4682	2911	3270	2854	3169		550	3253	3091	4228	4622	3169	2989		550	3307	2788	3175	3100	4575	4295
	555	5007	4465	3156	3127	2780	3179		555	3251	2940	4019	4589	3033	3169		555	3211	2982	3275	2959	4564	4251
	560	5150	4632	2998	3087	2953	3260		560	3222	3033	4136	4565	3104	3253		560	3207	2921	2908	3067	4456	4153
	565	5056	4789	2880	3100	2895	3257		565	3290	3153	4125	4774	3252	3074		565	3216	2937	3042	2983	4622	4204
	570	5244	4680	3224	3029	2863	3096		570	3101	3060	4062	4256	3207	3145		570	3249	2875	3295	2918	4502	4350
	575	4964	4650	3004	3256	2869	3088		575	3097	3122	4050	4444	3189	3052		575	3162	3061	3133	2837	4684	4242
	580	5114	4741	3098	3200	2915	2984		580	3122	3084	4139	4586	3326	2833		580	3208	2940	3140	3028	4520	4353
	585	5077	4456	3000	3230	2956	3140		585	3218	3050	4184	4577	3168	3113		585	3403	3004	3152	2983	4679	4163
	590	4851	4703	3178	3353	2893	3131		590	3134	3118	4122	4399	3091	3139		590	3206	3193	3211	3061	4377	4356
	595	4787	4689	3177	3180	3094	3188		595	3485	3331	4150	4318	3114	3159		595	3127	3007	3268	3030	4640	4297
	600	5036	4874	3198	3168	2802	3120		600	3378	3210	4108	4474	3150	3107		600	3332	3055	3111	3031	4341	4243

## Sheet: Fig 2e
zf-LZ:LZ-T7 RNAP	Time(minutes)	LZ3A	LZ3B	W/O LZ	LZ3A	LZ3B	W/O LZ	zf-T7 RNAP	Time(minutes)	LZ3A	LZ3B	W/O LZ	LZ3A	LZ3B	W/O LZ
	0	2748	3021	3147	3143	3026	3006		0	2870	2848	3052	3049	2982	3334
	5	2663	2992	3180	2976	3109	3089		5	2901	2946	3188	3135	3137	3217
	10	2569	2843	2834	2940	2932	2944		10	2717	2968	2944	2915	3284	3261
	15	2667	2904	2907	2909	2980	2891		15	2850	3083	2988	3016	3088	3116
	20	2550	2731	3008	2858	2881	3027		20	2859	2989	3129	3265	2957	3163
	25	2645	2836	2785	2911	2786	2994		25	2823	3139	3072	3223	3163	3204
	30	2469	2920	2865	3145	2823	2890		30	2954	3180	3178	3156	3152	3272
	35	2607	2937	2982	2893	2894	2851		35	2976	3370	3174	3101	3254	3436
	40	2754	2854	2935	2974	2973	3101		40	3055	3312	3126	3353	3610	3363
	45	2731	2897	2967	3108	2856	2931		45	2939	3265	3100	3454	3288	3221
	50	2819	3056	3206	3125	2985	3122		50	3069	3207	3269	3313	3318	3304
	55	2741	2915	3022	3086	2991	3203		55	3002	3568	3489	3344	3500	3240
	60	2782	2896	3197	3163	2980	3125		60	3059	3563	3361	3301	3398	3339
	65	2860	2924	3299	3124	3090	3257		65	3050	3590	3520	3510	3338	3450
	70	2905	2912	3467	3125	2910	3290		70	3254	3648	3390	3461	3637	3479
	75	3034	2950	3653	3227	2993	3338		75	3150	3558	3494	3484	3562	3696
	80	2900	2927	3538	3354	2983	3471		80	3256	3764	3527	3583	3485	3573
	85	3071	2899	3407	3392	2863	3641		85	3250	3993	3615	3743	3676	3576
	90	3022	3084	3504	3086	2989	3560		90	3220	3783	3676	3548	3656	3645
	95	3130	3104	3768	3443	3045	3544		95	3369	3826	3726	3641	3794	3605
	100	3074	3056	3814	3586	3060	3691		100	3244	3901	3719	3739	3745	3690
	105	3217	3114	4003	3637	3124	3625		105	3356	3964	3865	3859	3806	3843
	110	3304	3108	3940	3510	3021	3691		110	3289	3913	3893	3746	3926	3607
	115	3290	2945	3845	3521	2896	3865		115	3326	4296	3944	3722	3896	3729
	120	3225	3129	3953	3687	3161	4022		120	3479	4226	4076	3795	3890	3707
	125	3459	3079	4186	3797	3157	3804		125	3459	4221	3963	3764	4010	3889
	130	3375	3106	4164	3872	2922	4016		130	3482	4169	4119	3771	3929	3832

## Sheet: Fig 3b
Time(minutes)	10µM	10µM	10µM	2µM	2µM	2µM	0.33µM	0.33µM	0.33µM	NC	NC	NC
0	1473	1116	1339	1376	1339	1416	1264	1360	1323	1072	1309	977
2	1383	1008	1346	1163	1332	1160	1265	1164	1154	956	1095	898
4	1355	1099	1226	1156	1152	1109	1169	1176	1036	1028	1033	793
6	1476	1146	1307	1113	1039	1208	1092	1202	1101	1007	932	758
8	1605	1353	1518	1049	1134	1147	1131	1111	1029	946	1028	778
10	2008	1572	1851	1232	1192	1232	1125	1076	1155	956	989	745
12	2350	1905	2251	1243	1158	1329	1120	1162	1071	1045	973	792
14	2964	2439	2919	1414	1393	1502	1211	1243	1175	1047	1011	790
16	3704	3145	3820	1612	1503	1704	1245	1300	1200	1195	1140	844
18	4470	3976	4917	1708	1776	1864	1456	1311	1366	1201	1103	955
20	5464	4842	5965	2103	2074	1996	1532	1465	1456	1235	1320	1108
22	6393	5996	6600	2176	2429	2288	1576	1588	1567	1413	1324	1104
24	7628	7118	7658	2624	2669	2593	1765	1920	1774	1580	1441	1182
26	8627	8059	8815	2839	2882	2700	2007	1993	1880	1537	1610	1326
28	9876	8981	10047	2951	3209	3095	2177	2081	2148	1754	1720	1473
30	10903	10209	11304	3329	3662	3390	2300	2374	2267	1921	1917	1573
32	12224	11245	12406	3847	3783	3780	2582	2569	2447	2121	1971	1640
34	13281	12598	13662	3959	4249	4012	2834	2805	2736	2280	2329	1827
36	14149	13881	15037	4254	4595	4441	3193	3002	2769	2332	2338	2029
38	14870	14953	16254	4511	4799	4643	3288	3126	3069	2490	2459	2136
40	16144	15476	17399	4873	5222	5144	3413	3298	3183	2822	2907	2208
42	17028	16716	17994	5330	5377	5150	3774	3598	3560	3027	2863	2435
44	18186	17412	18795	5542	5754	5535	3856	3574	3499	3261	3098	2530
46	18827	18697	19907	5922	6065	5805	3834	3736	3889	3341	3048	2549
48	19704	19649	21038	5928	6507	6147	4021	3919	3912	3318	3180	2620
50	20721	19389	21021	6069	6543	6334	4393	4092	4208	3620	3248	2864
52	21279	20355	21952	6242	6923	6302	4071	4268	3976	3608	3581	2896
54	21983	20958	22722	6385	7360	6740	4517	4439	4286	3909	3573	3082
56	22321	21633	22962	6727	7223	6692	4689	4374	4354	3857	3552	3025
58	23194	22219	23652	6672	7519	6809	4548	4609	4382	4020	3715	3265
60	23246	22550	23923	6924	7552	7043	5018	4846	4640	4133	3640	3151
62	23260	23063	24530	7099	7947	7256	4812	4815	4780	4454	3813	3500
64	24258	23882	24724	6988	8146	7247	4991	4927	4664	4440	4183	3149
66	24130	23450	25044	7005	7855	7214	5130	4943	4968	4380	4196	3317

## Sheet: Fig 3c
Time(minutes)	10µM	10µM	10µM	2µM	2µM	2µM	0.33µM	0.33µM	0.33µM	NC	NC	NC
0	3849	3922	4713	5035	4203	4548	4508	4303	4055	3806	3514	3798
2	3426	3541	4322	4498	4162	4392	4297	3943	3827	3707	3312	3693
4	3343	3363	3965	4379	4045	4159	3880	3900	3963	3577	3579	3769
6	3295	3295	4208	4204	4181	4101	3887	4342	3970	3849	3715	3879
8	3521	3621	4190	4217	4255	3968	4095	4113	4103	3876	3863	4009
10	3771	3716	4358	4454	4394	3959	3927	4278	4117	3853	3654	4038
12	3886	4166	4653	4511	4449	4043	4275	4326	4219	3999	3791	4297
14	4290	4690	5132	4525	4555	4345	4509	4470	4317	4297	3991	4429
16	4934	5353	5459	4766	4636	4641	4479	4578	4239	4240	4144	4157
18	5252	6257	6357	5137	4990	5083	4764	4721	4542	4362	4306	4476
20	6407	7392	7400	5640	5338	5307	4940	5218	4759	4748	4433	4673
22	7317	9610	9110	6120	5870	6007	5289	5189	5180	4886	4432	4903
24	8672	11425	10891	6423	6695	6474	5465	5532	5392	5052	4901	5013
26	10391	13712	13507	7281	7192	7371	5570	6019	5539	5235	5149	5289
28	12780	16423	15872	8045	8358	8397	6102	6640	5854	5384	5254	5411
30	15453	20418	19690	8866	9724	9230	6333	7364	6590	5511	5637	5593
32	18596	24360	22478	9540	10603	10574	6528	7632	7110	5785	5707	5980
34	21257	29349	27447	10396	12209	12084	6951	8183	7144	5807	6155	5987
36	24878	33683	30464	11328	13199	13515	7439	8774	7967	6203	6172	6152
38	28644	38380	34747	12604	14723	15103	7775	9437	8192	6332	6570	6546
40	32343	43169	38983	13962	16350	16922	8092	10008	8990	6667	6664	6719
42	35962	47671	43330	14754	17760	17789	8482	10524	9380	6832	7078	6950
44	39515	52298	47225	15452	19420	19764	8790	11536	9385	7073	7037	7001
46	42826	57878	51728	16416	20639	21275	9046	12165	10172	7175	7304	7653
48	46491	62020	55829	17371	22020	21900	9318	12400	10387	7531	7763	7837
50	51218	67067	59871	19052	23900	22885	9626	13259	10856	7676	7719	7992
52	53130	70863	62808	19511	24960	25248	10010	13740	11050	7931	7859	7973
54	56666	76039	66424	20523	26581	26079	10216	14175	11642	7851	8347	8649
56	59746	79522	70556	21683	27910	27702	10925	14657	11747	8151	8300	8517
58	62409	83109	74528	21969	28960	28508	11155	15227	12555	8196	8563	8607
60	65028	87456	76948	22618	29724	30063	11188	15730	12406	8215	8545	8677
62	68240	90343	81084	23748	31097	31378	11663	16360	13051	8813	8857	8867
64	70614	95593	83602	24462	32297	32441	11576	17017	13700	8937	9095	9331
66	74161	99355	87720	25314	33101	32885	12056	17032	13587	9079	9065	9241

## Sheet: Fig 3e
Time(minutes)	114 nM	114 nM	114 nM	38 nM	38 nM	38 nM	12.7 nM	12.7 nM	12.7 nM	4.2 nM	4.2 nM	4.2 nM	1.4 nM	1.4 nM	1.4 nM	NC	NC	NC
0	1059	1034	990	912	786	939	1046	1080	907	1067	1032	1146	917	914	988	893	803	960
2	935	929	946	904	842	852	936	972	952	862	942	968	815	830	945	841	694	861
4	912	929	856	978	756	803	1016	863	842	908	883	932	871	888	878	798	723	825
6	900	911	858	782	823	857	948	869	769	775	895	932	874	815	853	729	649	870
8	836	827	809	905	849	815	918	912	851	835	872	763	689	808	864	755	704	789
10	856	837	752	856	667	888	842	928	811	859	937	884	793	856	717	738	666	800
12	776	816	856	737	791	790	849	793	703	780	925	820	736	729	793	696	683	761
14	787	873	746	780	750	787	819	798	778	748	907	892	735	747	792	662	630	675
16	799	807	772	800	765	737	773	764	726	784	787	824	809	724	779	709	615	758
18	792	717	780	742	737	725	810	792	795	839	877	755	746	760	737	684	584	656
20	767	684	689	729	703	749	765	834	776	696	840	777	679	671	657	723	546	690
22	779	844	719	798	746	750	750	835	747	750	801	811	743	788	765	710	627	697
24	785	700	876	794	735	808	774	792	734	781	836	825	744	719	711	644	534	626
26	760	807	790	808	729	856	778	786	843	759	795	795	691	702	740	733	577	672
28	744	809	815	888	725	851	782	852	827	727	851	825	798	742	791	662	577	700
30	735	798	912	816	836	791	792	809	864	739	832	926	688	724	716	671	561	726
32	822	719	880	875	894	821	839	829	844	662	755	936	782	715	760	716	563	658
34	867	917	831	1037	753	877	870	894	911	768	793	886	727	664	712	640	638	699
36	785	857	888	1168	895	881	864	889	867	793	800	810	752	663	758	649	739	703
38	777	743	912	1273	873	993	939	974	967	808	908	833	744	812	759	655	642	641
40	949	793	950	1434	1035	992	888	935	967	698	892	872	850	716	782	661	685	693
42	1041	919	925	1529	867	964	801	995	964	819	883	842	805	728	775	658	625	690
44	966	957	998	1458	890	1171	909	880	938	766	967	967	757	747	760	772	579	660
46	1065	912	1004	1357	1057	1161	896	880	951	762	971	926	783	808	795	688	648	702
48	1042	899	1147	1336	1136	1181	954	976	992	732	958	909	809	836	786	758	596	755
50	1076	971	1113	1302	1133	1124	913	1138	945	753	946	927	809	731	799	699	651	661
52	1135	1029	1085	1455	1272	1343	959	996	1062	843	897	1039	833	786	836	752	605	714
54	1041	1180	1167	1345	1172	1336	1047	955	980	766	919	970	881	771	809	769	646	673
56	1200	1102	1174	1356	1190	1315	932	1083	934	795	945	973	826	748	752	756	633	680
58	1181	1164	1188	1444	1323	1456	1065	1040	1041	814	937	972	804	870	808	686	635	746
60	1202	1172	1227	1410	1373	1540	1030	1140	1001	861	912	983	768	849	776	686	645	726
62	1146	1169	1331	1480	1330	1484	1118	1082	1069	847	1075	948	798	799	799	703	616	788
64	1308	1267	1271	1351	1398	1653	1118	1036	1119	888	949	1085	807	783	899	656	621	761
66	1352	1191	1323	1555	1549	1545	1212	1165	1206	863	975	963	925	836	880	750	684	677
68	1468	1319	1321	1676	1597	1611	1150	1210	1045	893	996	1074	853	822	828	755	760	682
70	1512	1342	1449	1593	1610	1655	1085	1111	1082	923	1044	1035	827	911	812	866	664	866
72	1542	1520	1545	1625	1577	1906	1013	1137	1150	867	943	1085	852	858	830	829	682	763
74	1518	1433	1437	1631	1701	1635	1155	1195	1072	833	997	985	880	864	905	691	740	861
76	1414	1565	1609	1748	1692	1801	1167	1273	1151	950	1009	962	918	937	900	776	720	734
78	1507	1519	1581	1772	1901	1856	1170	1218	1310	948	1043	1034	913	899	833	845	729	743
80	1542	1461	1643	1913	1890	2067	1249	1311	1217	907	1061	973	874	921	911	765	789	808
82	1558	1662	1678	2093	1849	2104	1218	1186	1219	879	1096	1071	923	936	1012	772	702	818
84	1810	1594	1691	2042	1932	2019	1330	1301	1187	1028	998	990	940	877	882	808	735	795
86	1805	1526	1847	2049	1977	2185	1263	1302	1187	943	1083	1074	831	797	1017	880	774	848
88	1740	1701	1889	2486	1904	2086	1332	1297	1195	1100	1107	1123	884	943	985	828	785	891
90	1797	1849	1851	2525	2058	2079	1337	1236	1301	854	1055	1149	909	899	984	837	781	1017
92	1900	1826	1931	2455	2070	2047	1278	1390	1418	943	1006	1188	884	978	872	927	804	817
94	1895	1789	1821	2697	2211	2199	1358	1325	1327	948	1132	1154	904	923	935	887	786	897
96	1971	1779	1882	2679	2182	2437	1288	1395	1420	974	1063	1205	920	976	1003	857	809	913
98	2012	1988	2105	2726	2322	2484	1399	1295	1343	1003	1059	1109	1021	917	949	843	761	878
100	2048	1962	2015	2832	2344	2398	1295	1360	1367	1006	1093	1086	919	1003	1011	905	817	872
102	2161	2051	2155	2917	2393	2531	1435	1367	1418	1010	1041	1184	999	971	874	934	812	869
104	2107	1987	2169	2958	2319	2575	1370	1386	1417	982	1180	1228	1051	1082	994	806	747	937
106	2134	1988	2147	3096	2413	2502	1361	1279	1401	1068	1123	1090	887	1014	943	933	949	913
108	2164	2146	2144	2879	2471	2654	1402	1341	1367	1026	1148	1204	969	998	1098	837	857	842
110	2261	2042	2317	2969	2491	2678	1496	1440	1391	1008	1016	1197	942	999	1061	855	864	855
112	2263	2111	2406	3145	2585	2622	1386	1587	1410	1015	1133	1262	950	1045	1029	971	825	1029
114	2133	2123	2284	3042	2645	2704	1431	1446	1544	974	1123	1177	957	909	1046	894	837	889
116	2321	2195	2374	3184	2632	2801	1560	1420	1487	1023	1136	1188	989	1015	1108	941	849	908
118	2632	2171	2398	3165	2726	2815	1477	1438	1487	1064	1233	1274	946	1143	1077	928	825	921
120	2572	2061	2478	3155	2769	2801	1541	1570	1640	1109	1211	1230	980	1087	1064	911	853	905
122	2500	2375	2546	3177	2742	2825	1460	1386	1586	1058	1204	1214	922	1080	1142	956	801	992
124	2416	2291	2586	3206	2620	2778	1472	1494	1492	1063	1281	1162	1060	1176	1113	906	843	920

## Sheet: Fig 3f
Time(minutes)	13.7µM	13.7µM	13.7µM	4.56µM	4.56µM	4.56µM	1.52µM	1.52µM	1.52µM	0.51µM	0.51µM	0.51µM	NC	NC	NC
0	1242	1242	1223	1417	1489	1613	1453	1410	1408	1570	1472	1428	1269	1098	1324
2	1255	1228	1298	1409	1490	1586	1436	1451	1326	1531	1390	1542	1355	1154	1357
4	1424	1262	1186	1382	1510	1492	1333	1376	1440	1554	1556	1447	1307	1220	1354
6	1443	1394	1359	1528	1483	1581	1484	1368	1525	1363	1565	1491	1341	1342	1352
8	1455	1391	1340	1472	1487	1654	1471	1545	1527	1593	1541	1526	1439	1335	1328
10	1450	1392	1356	1458	1484	1565	1495	1584	1611	1667	1542	1558	1502	1395	1447
12	1437	1308	1417	1535	1566	1592	1493	1701	1627	1638	1552	1537	1407	1382	1536
14	1541	1521	1325	1562	1636	1651	1619	1660	1781	1718	1575	1561	1554	1432	1536
16	1551	1478	1499	1660	1575	1769	1711	1513	1637	1742	1568	1719	1614	1369	1552
18	1495	1342	1423	1675	1695	1565	1503	1699	1557	1767	1623	1606	1573	1438	1532
20	1482	1386	1366	1672	1602	1598	1631	1701	1693	1694	1626	1587	1465	1486	1426
22	1494	1352	1482	1586	1647	1699	1522	1826	1678	1592	1654	1612	1607	1509	1577
24	1640	1568	1425	1674	1724	1772	1757	1693	1748	1749	1770	1741	1594	1465	1675
26	1557	1532	1593	1753	1751	1776	1700	1888	1692	1787	1783	1584	1554	1511	1422
28	1679	1510	1440	1740	1734	1863	1617	1883	1750	1877	1727	1626	1709	1552	1580
30	1650	1485	1528	1760	1818	1750	1672	1745	1772	1797	1746	1747	1611	1506	1592
32	1598	1644	1498	1936	1954	1871	1796	1814	1888	1832	1714	1896	1647	1598	1601
34	1740	1701	1521	1816	1874	1907	1781	1872	1959	1831	1666	1724	1637	1464	1691
36	1760	1654	1684	1974	2000	1954	1885	1849	1949	1780	1792	1856	1701	1621	1712
38	1924	1800	1714	1918	2106	1953	1789	1844	1878	1948	1873	1907	1832	1547	1683
40	1944	1803	1698	2082	2023	2026	1941	1971	1916	1977	1885	1847	1900	1590	1562
42	1922	1657	1776	2125	2098	2150	2008	2021	2046	2079	1900	1937	1836	1681	1673
44	1965	1905	1865	2105	2244	2266	2056	2144	1926	2071	2071	1990	1827	1505	1742
46	2072	1828	1752	2178	2290	2241	2065	2274	2154	2067	2024	1878	1765	1802	1746
48	2094	1907	1865	2257	2436	2506	2118	2248	2317	2232	2153	2066	1814	1723	1919
50	2106	1880	2059	2354	2373	2391	2286	2494	2363	2109	1960	2050	1926	1801	1911
52	2163	2112	2174	2343	2375	2474	2135	2392	2359	2304	2320	2261	2027	1768	1950
54	2376	2311	2021	2686	2400	2683	2228	2536	2421	2266	2206	2056	2007	1801	1825
56	2346	2136	2107	2573	2676	2698	2311	2583	2551	2346	2279	2097	1860	1758	1874
58	2488	2381	2294	2694	2839	2846	2415	2681	2461	2427	2481	2297	1972	1836	1943
60	2592	2344	2229	2792	3006	3057	2528	2785	2760	2527	2301	2306	1943	1864	2002
62	2586	2413	2415	2863	2922	3040	2648	2681	2672	2485	2417	2293	2110	2001	2097
64	2762	2480	2543	2991	2830	3151	2766	2768	2762	2535	2374	2280	1938	1903	1982
66	2852	2566	2555	3025	3173	3091	3014	2898	2858	2553	2660	2515	2242	1821	2059
68	2822	2649	2506	3276	3271	3272	2946	2893	2840	2621	2563	2506	2161	2039	2055
70	3075	3029	2851	3307	3420	3397	3119	3249	2981	2681	2572	2512	2105	1916	2117
72	3059	3037	2727	3491	3353	3702	3092	3188	3083	2787	2646	2606	2160	1915	2057
74	3144	2867	2976	3530	3600	3876	3218	3175	3226	2605	2631	2585	2219	2072	2101
76	3334	3070	2936	3719	3522	3726	3233	3206	3223	2964	2690	2522	2056	1955	2104
78	3201	2982	3098	3829	3791	3750	3237	3317	3286	2789	2714	2640	2210	2025	2115
80	3476	3209	3124	3896	3756	4035	3318	3513	3471	2973	2668	2597	2266	1982	2386
82	3570	3316	3269	3947	3858	4002	3471	3429	3486	2842	2763	2754	2249	1931	2298
84	3587	3369	3294	3931	4031	4256	3344	3703	3561	2925	2904	2678	2323	2026	2181
86	3811	3382	3478	4076	4053	4349	3350	3680	3516	2877	3042	2669	2362	2136	2227
88	3744	3582	3425	4263	4223	4335	3587	3719	3566	2881	2969	2766	2231	2111	2254
90	3880	3542	3695	4245	4300	4596	3606	3882	3648	3144	2869	2914	2251	2106	2173
92	4180	3572	3808	4414	4523	4666	3712	3808	3717	3096	3158	2873	2303	2136	2349
94	4233	3626	3572	4595	4462	4793	3913	3874	3809	2996	3016	2823	2426	2233	2302
96	4347	3826	3800	4461	4587	4636	3690	4253	3902	3055	3164	2964	2441	2209	2334
98	4368	3811	3975	4417	4705	4945	3811	4191	3711	2998	3122	2818	2438	2194	2263
100	4462	3839	4009	4574	4692	5005	3871	4074	3893	2999	3057	2919	2470	2170	2354
102	4376	3896	4079	4847	4794	5128	3845	4144	4045	3179	3170	3025	2407	2165	2373
104	4470	3984	4059	4874	4801	5436	3905	4350	4049	3142	3215	3028	2454	2299	2410
106	4585	4277	4184	4971	5092	5444	3981	4371	4196	3039	3165	2861	2481	2092	2419
108	4800	4260	4292	5095	4902	5227	4060	4413	4281	3263	3073	3055	2535	2212	2385
110	4942	4321	4567	5073	5108	5438	4179	4382	4098	3387	3183	3056	2402	2278	2368
112	4878	4466	4253	5195	5171	5265	4151	4444	4375	3187	3075	2983	2546	2220	2283
114	5037	4549	4485	5199	5272	5586	4202	4559	4397	3251	3271	3100	2491	2288	2252
116	5183	4500	4544	5349	5470	5777	4314	4442	4382	3298	3310	3047	2531	2259	2403
118	5092	4782	4746	5577	5305	5724	4357	4475	4549	3281	3272	3208	2568	2315	2415
120	5143	4800	4917	5505	5374	5748	4354	4706	4451	3364	3239	3126	2724	2376	2486

## Sheet: Fig 3h
Time(minutes)	370 pM	370 pM	370 pM	123 pM	123 pM	123 pM	41 pM	41 pM	41 pM	13 pM	13 pM	13 pM	NC	NC	NC
0	218	229	217	286	231	172	229	215	227	186	192	185	171	265	305
2	248	271	263	244	210	164	225	198	256	212	218	260	200	199	309
4	262	287	258	278	233	239	194	197	234	172	229	198	185	192	328
6	307	317	407	240	231	240	230	207	210	195	243	214	197	187	331
8	368	493	462	324	282	242	277	232	225	206	243	208	176	192	310
10	501	561	539	291	294	360	232	261	240	223	204	238	189	188	295
12	474	624	583	365	294	307	260	238	280	162	230	225	211	206	337
14	601	765	643	361	362	357	310	252	325	239	260	250	245	199	330
16	764	794	748	381	472	415	275	281	278	246	286	180	191	261	322
18	759	867	937	413	451	475	273	308	328	316	212	231	224	274	304
20	779	1033	957	481	445	543	266	301	300	260	299	235	272	236	318
22	920	1081	1088	536	512	577	341	362	344	268	252	283	248	256	363
24	925	1300	1195	557	528	615	339	329	377	282	319	260	317	267	314
26	991	1248	1293	589	514	553	403	312	348	334	365	299	278	300	394
28	987	1482	1334	578	608	617	386	359	392	338	331	283	285	318	327
30	1118	1432	1526	571	632	605	347	319	431	399	323	273	297	304	381
32	1295	1613	1561	712	677	729	439	455	419	319	420	304	326	283	421
34	1363	1635	1719	667	670	739	399	409	498	350	336	401	326	346	369
36	1440	1685	1811	660	718	720	492	444	504	358	407	420	338	342	435
38	1506	1692	1914	650	692	804	417	450	501	431	364	349	354	241	420
40	1527	1834	1999	774	841	902	488	461	470	385	449	380	335	356	426
42	1577	1959	1944	743	836	839	443	476	442	378	406	366	282	418	437
44	1808	2053	2169	716	777	828	466	469	537	439	394	405	361	366	558
46	1852	2046	2212	739	877	786	459	507	486	426	469	449	336	343	538
48	1873	2142	2359	959	741	877	506	507	489	463	488	460	339	330	521
50	2098	2176	2441	881	922	907	517	539	525	435	453	417	386	362	520
52	1927	2355	2465	813	847	943	519	508	535	466	480	439	365	398	466
54	1867	2426	2572	929	872	916	470	600	513	449	468	419	334	337	547
56	1929	2547	2482	904	1005	970	549	515	501	461	472	433	386	413	465
58	2082	2358	2644	1005	925	933	523	507	550	418	411	456	430	353	491
60	2026	2589	2526	935	880	939	501	537	550	406	507	424	422	334	520
62	2131	2499	2721	867	901	943	532	485	596	462	457	371	331	345	549
64	2160	2739	2831	910	959	1013	497	523	677	503	525	462	411	392	486
66	2138	2694	2854	907	941	1061	510	511	645	507	503	489	400	398	466
68	2146	2665	2937	928	884	1052	569	665	641	417	533	428	457	367	477
70	2179	2754	2929	1041	918	1110	538	555	587	520	441	443	385	399	466
72	2283	2841	2829	1145	1002	985	579	646	661	531	506	452	386	400	515
74	2306	2837	2891	854	938	1089	614	525	619	545	492	486	407	482	515
76	2376	2930	3054	1038	1067	1057	632	623	609	564	511	487	381	442	557
78	2454	2930	3146	1121	1048	1159	552	631	646	457	478	484	446	423	517
80	2435	3022	3141	1084	1037	1048	602	603	609	487	500	467	412	475	535
82	2191	2932	3161	1127	1166	1137	636	601	682	475	534	491	367	474	490
84	2408	3035	3224	1033	1027	1166	657	625	597	516	531	449	441	406	539
86	2454	3046	3319	1087	1045	1105	583	610	664	510	542	502	368	423	524
88	2593	3186	3555	1157	1053	1164	587	661	665	556	585	466	474	399	552
90	2621	3268	3386	1091	1011	1331	550	762	637	585	521	494	408	432	564
92	2558	3224	3426	996	1056	1127	649	599	675	489	570	489	456	390	571
94	2548	3276	3527	1269	1041	1130	568	593	637	555	491	485	441	411	556
96	2540	3147	3344	1202	1123	1148	584	674	669	510	592	551	446	403	589
98	2609	3348	3476	1149	1216	1133	702	652	724	589	570	505	496	505	525
100	2717	3424	3307	1273	1108	1251	541	752	656	597	602	452	454	412	526
102	2559	3275	3575	1216	1150	1073	673	599	666	541	600	478	429	457	619
104	2798	3219	3544	1167	1066	1172	513	721	742	540	583	493	415	503	583
106	2811	3466	3489	1212	1174	1172	582	633	690	538	548	532	443	520	510
108	2679	3397	3690	1225	1144	1271	672	690	728	513	561	518	381	472	565
110	2758	3183	3656	1266	1035	1187	682	619	670	611	560	494	386	453	495
112	2986	3454	3568	1359	1170	1233	643	668	681	573	570	468	448	504	522
114	2887	3349	3656	1260	1129	1236	605	643	725	463	536	528	440	481	620
116	2797	3653	3832	1324	1091	1202	560	729	668	533	633	501	386	471	606
118	2867	3401	3718	1280	1267	1355	575	761	694	622	609	517	427	401	530
120	2910	3400	3566	1316	1239	1308	666	632	688	561	567	518	485	471	577
122	2701	3410	3565	1313	1249	1276	645	734	714	492	565	482	416	453	565
124	2886	3616	3563	1290	1249	1345	621	653	693	694	614	562	425	428	549

[truncated: 23 more sheets: Fig 3i, Fig 3k, Fig 4b, Fig 4c, Fig 4d, Fig 4e, Fig 4f, Fig 5c, Fig 5e, Fig 5f, Fig S1, Fig S2, Fig S3, Fig S4, Fig S5, Fig S6, Fig S7, Fig S8, Fig S9, Fig S10 …]
